# Supplementary material for: Lactate-Induced ZMYM2 K529 Lactylation Stabilizes ZMYM2 and Promotes Platinum Resistance in Ovarian Cancer
Source: Int J Mol Sci. 2026 May 23;27(11):4707. doi: 10.3390/ijms27114707 (PMC13256744; doi:10.3390/ijms27114707)
Supplement: Supplementary file 1 [file ijms-27-04707-s001.zip]

Archive with 6 entries (6 files):
- Supplementary Figure S1.pdf
- Supplementary Table S1.pdf
- Supplementary Table S2.pdf
- Supplementary Table S3.pdf
- Supplementary Table S4.pdf
- Supplementary Table S5.xlsx
