# Supplementary material for: Lactate-Induced ZMYM2 K529 Lactylation Stabilizes ZMYM2 and Promotes Platinum Resistance in Ovarian Cancer
Source: Int J Mol Sci. 2026 May 23;27(11):4707. doi: 10.3390/ijms27114707 (PMC13256744; doi:10.3390/ijms27114707)
Supplement: Supplementary file 1 [file ijms-27-04707-s001.zip › Supplementary Table S5.xlsx]

## Sheet: Supplementary Table S5
Supplementary Table S5: Processed proteomic matrix used for comparative analysis
Protein	Protein Description	Gene Name	Resistant1	Resistant2	Resistant3	Resistant4	Resistant5	Resistant6	average Resistant	Sensitive1	Sensitive2	Sensitive3	Sensitive4	Sensitive5	Sensitive6	average Sensitive	Resistanrt/Sensitive	t test p value
H0Y4R4	Torsin 1A interacting protein 1 (Fragment)	TOR1AIP1	251610	437742	232638		7102.28		232273		14328.6	4389.27	2744.57	5214.38		6669.2	34.8277	0.0431
A0A8Q3SI51	CD55 molecule (Cromer blood group)	CD55	916190	173630			142726	1282220	628692	34070.7	85301.9	162760	12164	65671.3	30626.8	65099.1	9.65745	0.0364
Q8TAL6	Fin bud initiation factor homolog	FIBIN	43189.3	31335.4			19332.1	82057.2	43978.5		4741.27	15183.3	7273.1		3177.43	7593.77	5.79139	0.0393
Q14432	cGMP-inhibited 3',5'-cyclic phosphodiesterase 3A	PDE3A	196685	169746	241603	144970	643450	486582	313839	38439.3	136695	75502.4	28966.2	51165.1	30292.2	60176.7	5.2153	0.0135
P08253	72 kDa type IV collagenase	MMP2	820368	364963	326292	416380	213303	226086	394565	25884.2	35925.4	177338	29015.7	171718	52821.7	82117.2	4.80491	0.0085
Q9P299	Coatomer subunit zeta-2	COPZ2	374362	120328	357338	11579.6	123552	83159.4	178386	8535.61	47484.2	91495.3	11900.8	46944.7	18374.2	37455.8	4.76259	0.0489
P13611	Versican core protein	VCAN	7232290	1898010	2099780	327274	3267740	2826170	2.94188e+06	244592	726594	1732700	202958	648740	213065	628108	4.68371	0.0401
P23142	Fibulin-1	FBLN1	11599800	6228170	5435880	903928	3060240	1783840	4.83531e+06	181892	385473	2316700	951787	1748550	997254	1.09694e+06	4.40799	0.0443
Q96RW7	Hemicentin-1	HMCN1	751177	174759	226860	138125	130137	505254	321052	58626.5	78962.3	77602.5	56333.1	106529	59846.3	72983.3	4.39898	0.0374
Q92629	Delta-sarcoglycan	SGCD	723205	236950	226336	107142	269521	546583	351623	31622.5	95855.4	157431	34175.8	113938	63233	82709.3	4.25131	0.0199
Q9Y625	Glypican-6	GPC6	282589	135708	239036		167439	238791	212713	26248.2	40370.2	107281	85024.5	26093.1	15691.3	50118.1	4.24423	0.0004
B3KU56	cDNA FLJ39220 fis, clone OCBBF2006859, highly similar to Fibrillin-3		282961	105770			67400.6	179073	158801	7975.65	33231.9	87253		35427.1	23357	37448.9	4.24047	0.029
Q53GG5	PDZ and LIM domain protein 3	PDLIM3	1904910	763644	580748	63125.5	847361	756093	819314	64258.9	93170.2	705078	54722.5	196240	73647.2	197853	4.14103	0.0422
Q13449	Limbic system-associated membrane protein	LSAMP	120941	35921.3	13011.4	128253	26054.7	58194.9	63729.4	29607.5	11668.8	22042.5	17332.1	7921.47	6308.49	15813.5	4.03007	0.0417
P02452	Collagen alpha-1(I) chain	COL1A1	116240000	73553700	41219900	44290200	33642600	221111000	88342900	16988700	33232900	41037400	13843400	15435800	11864600	2.20671e+07	4.00337	0.0499
Q76M96	Coiled-coil domain-containing protein 80	CCDC80	979068	548884	357602	155204	308700	126128	412598	35947	107788	320057	19236.5	102616	41352.6	104500	3.94832	0.0484
Q8IVL6	Prolyl 3-hydroxylase 3	P3H3	837239	351277	631979	92721.1	442965	348032	450702	48318.9	139069	170305	87968.8	209192	32940.6	114632	3.93172	0.0115
Q8WX93	Palladin	PALLD	4019500	1245750	1442460	260333	1538610	1680630	1.69788e+06	253510	340156	1054130	238052	533557	172036	431907	3.93113	0.0368
Q12884	Prolyl endopeptidase FAP	FAP	1235260	749136	861469	78199.6	519557	365312	634822	30813.7	57955.3	342431	63251.5	393890	81628.8	161662	3.92686	0.024
Q9UKX5	Integrin alpha-11	ITGA11	546521	161292	244553		254776	200707	281570		47417.4	175547	43107.8	81215.3	18396	73136.7	3.84991	0.0221
Q13361	Microfibrillar-associated protein 5	MFAP5	766053	358678	201643		241001	368613	387198	40321.1	87425.2	248282	66816.6	61207		100810	3.84085	0.028
B4DN21	Fibronectin		1052570	488608	575768		253062	330889	540179	28160.5	146967	282337	25619	220648	168676	145401	3.71509	0.0168
Q96CG8	Collagen triple helix repeat-containing protein 1	CTHRC1	4669660	1282860	2481040	371088	1715560	1513330	2.00559e+06	106897	332602	1006150	836456	657673	307245	541170	3.70602	0.0392
Q01740	Flavin-containing monooxygenase 1	FMO1	102268	197271	137366		86142.1	147286	134067	30295.7	46577.5	38603.5	52195.2	36520.4	13109.5	36217	3.70176	0.0005
Q4ZHG4	Fibronectin type III domain-containing protein 1	FNDC1	519928	178719	150039	71301.6	136047	176879	205486	38316.4	64558.6	97484	32285.5	61528.8	42714	56147.9	3.65972	0.0461
A0A2U8J8J4	Ig heavy chain variable region (Fragment)	IgH	120965	1472030	220454	1266290	526034	1030810	772764	87539.1	324313	208542	453611	157868	79726.8	218600	3.53506	0.042
Q8TER0	Sushi, nidogen and EGF-like domain-containing protein 1	SNED1	69276.4	37249.9	18426	80114.2	33700.8	86990.9	54293	8626.98	19592.9	24614.8	6500.58	23157.9	9824.08	15386.2	3.52868	0.0086
B1ALD9	Periostin	POSTN	784913	1699730	839451		981054	254360	911902	88878.8	26289	590943		504465	88329.6	259781	3.51027	0.037
P08123	Collagen alpha-2(I) chain	COL1A2	85750500	51049500	32300300	26681000	23003800	128504000	5.78815e+07	10062400	20545900	38621900	11076700	9529870	9322640	1.65266e+07	3.50233	0.041
Q15113	Procollagen C-endopeptidase enhancer 1	PCOLCE	3023340	1524910	2071990	328233	918971	3364960	1.87207e+06	202829	590995	678568	235373	1242280	348368	549736	3.4054	0.0265
Q99985	Semaphorin-3C	SEMA3C	138511	74719.7	34464.5	35380.9	23231.7	60393	61116.8	6759.74	26060.3	28099.9	13915.1	17203.9	18423.8	18410.5	3.31968	0.0357
Q9H6X2	Anthrax toxin receptor 1	ANTXR1	374011	252840	229012	45801.3	211858	235524	224841	31069.6	49489.6	130110	27717.6	119890	50188.2	68077.5	3.30272	0.0073
P17661	Desmin	DES	620814	144395	924637	313937	350430	194841	424842	242300	34934.1	220867	168642	36897.3	80023.6	130611	3.25274	0.0424
Q92791	Endoplasmic reticulum protein SC65	P3H4	524395	295505	441202	91056	267120	222630	306985	48427.6	117317	135247	66019.7	133499	73606.2	95686.1	3.20825	0.0089
P05997	Collagen alpha-2(V) chain	COL5A2	1250460	903658	780639	208253	580799	1216840	823442	126147	365274	417730	105062	374155	166983	259225	3.17655	0.0081
P09486	SPARC	SPARC	2835580	1390100	3122390	2547440	1556050	954585	2.06769e+06	241487	430536	1091440	446868	886132	819507	652662	3.16809	0.0042
P02461	Collagen alpha-1(III) chain	COL3A1	8745920	5520760	5358970	3138830	3033000	8021050	5.63642e+06	746837	1899880	2458820	903160	3580630	1235110	1.80407e+06	3.12428	0.005
Q96JQ0	Protocadherin-16	DCHS1	126219	35931.9	93986.7	97965.6	76051	70815	83494.9	18528.1	30862.7	31065.6	19131.4	34088.4	29373.9	27175	3.07249	0.0013
Q9HA38	Zinc finger matrin-type protein 3	ZMAT3	10869.2	18624.9			7380.24	12647	12380.3		4580.81	1581.14	6854.02	4033.61	3136.98	4037.31	3.06648	0.0082
A0A5C2GHS0	IG c1327_light_IGKV1D-13_IGKJ2 (Fragment)		773573	177956	1176930	215704	890799	1036290	711875	161187	336448	434471	147059	175277	142216	232776	3.05819	0.0234
Q92859	Neogenin	NEO1	88406.4	322082	54046.2	158548	96559.1	348877	178086	72599.6	53688.8	49469	47071.1	72071	56419.8	58553.2	3.04145	0.0442
Q16585	Beta-sarcoglycan	SGCB	141340	52395.6	57773.9	36230.4	54042.3	115121	76150.5	22112.1	24326.5	30650.2		27962.6	20272.3	25064.7	3.03815	0.0246
O43294	Transforming growth factor beta-1-induced transcript 1 protein	TGFB1I1	1212130	395771	524333	138546	491540	456037	536393	87558.9	109618	467541	125300	169963	102120	177017	3.03018	0.0462
P20908	Collagen alpha-1(V) chain	COL5A1	5518790	3459990	3959550	1260360	2321170	6662460	3863720	1027110	1727760	1769010	811122	1535400	789828	1276705	3.02632	0.0113
P24347	Stromelysin-3	MMP11	303319	270757	217972	241114	335202	125593	248993	34202	48970.6	137602	30610.7	211491	32118.1	82499.1	3.01813	0.0031
Q66K79	Carboxypeptidase Z	CPZ	553621	193337	121431	219824	188034	228240	250748	47530.4	91701.6	203016	46489.7	63976.7	46991.1	83284.2	3.01075	0.0321
Q9Y680	Peptidyl-prolyl cis-trans isomerase FKBP7	FKBP7	606481	238747	597153	167880	259322	605269	412475	62763.1	127673	165357	89543.3	213613	165491	137407	3.00186	0.0114
Q4L180	Filamin A-interacting protein 1-like	FILIP1L	274420	148328	267675	36392.7	149447	150058	171053	37880.1	63338.2	84740.1	35064.4	98001.7	24000.4	57170.8	2.99197	0.014
A0A8S0LWY1	Fibulin-1	FBLN1	3033390	1586370	1233550	1015020	940888	835247	1.44074e+06	88427.9	195403	708634	760112	625498	515389	482244	2.98758	0.0224
Q9BQS7	Hephaestin	HEPH	99982.5	42442.4	72753.2	22954.1	39174.7	73384.8	58448.6	7578.4	13339.3	20381.5	13569.2	14721.2	49192.3	19797	2.9524	0.0146
Q9UL01	Dermatan-sulfate epimerase	DSE	34048.4	18363.5	27814.1	13695.7	13726.1	16531.6	20696.6	6791.17	9241.22	5374.96	6077.19	5241.78	9463.16	7031.58	2.94337	0.0029
P58397	A disintegrin and metalloproteinase with thrombospondin motifs 12	ADAMTS12	88428.8	70002.9	119147	28511.2	50669.2	32188.4	64824.6	14236.9	11311.3	29418.3		33499.8		22116.6	2.93104	0.0486
P09619	Platelet-derived growth factor receptor beta	PDGFRB	265498	94500	164753	27653	103178	205133	143452	29748.5	28900.7	65657.8	47654.1	84611.7	40231.4	49467.4	2.89994	0.0262
Q8N4X5	Actin filament-associated protein 1-like 2	AFAP1L2	314741	70456.8	294164	179930	92010.2	288572	206646	38514.2	65336.1	72525.7	45354.1	163354	45611.9	71782.7	2.87877	0.0187
Q96D15	Reticulocalbin-3	RCN3	3742920	2351140	4391140	1222520	1654290	1495060	2.47618e+06	186583	710409	740659	312418	1287230	1931210	861418	2.87454	0.0218
Q9BYH8	NF-kappa-B inhibitor zeta	NFKBIZ	9822.31	49809.8		40930.1		52835	38349.3	24477.7	11839.3	10536.6	8960.94	10925.9		13348.1	2.87302	0.0301
A0A7S5EV65	IGH c3151_heavy_IGHV5-51_IGHD3-9_IGHJ3 (Fragment)		60816.6	112687		107612		184626	116435	26080.2	62526.9	51771.1	28309.4	53879.5	21413.6	40663.4	2.86339	0.0089
P78559	Microtubule-associated protein 1A	MAP1A	320478	233754	271572	94052.3	229562	231375	230132	73853.6	98723.5	111396	39029.5	89620	76729	81558.6	2.82168	0.001
O43556	Epsilon-sarcoglycan	SGCE	427891	172078	178473	156968	179939	385030	250063	67737.5	102404	145943	29913.5	91586.6	94478.8	88677.2	2.81993	0.0115
P24821	Tenascin	TNC	2528770	4056950	2698050	1443050	3588210	2191980	2.75117e+06	195025	512704	2564620	374827	1427380	865271	989971	2.77904	0.0077
Q9UBG0	C-type mannose receptor 2	MRC2	939448	492524	790934	151757	486770	648598	585005	99178.3	206534	298622	78962.6	303954	277810	210843	2.77459	0.0107
Q9H813	Proton-activated chloride channel	PACC1	55011.6	33384.3	21247.2	40367.9	13618.5		32725.9		5356.3	14127.4	16919.5	10167.9	12475	11809.2	2.77122	0.0238
Q96MK3	Pseudokinase FAM20A	FAM20A	107726	191088	73220.7	110841	78508.8	62624.1	104001	40661.4	58788.8	33590.5	26501.5	49910.9	16462	37652.5	2.76214	0.0081
Q99715	Collagen alpha-1(XII) chain	COL12A1	8018870	7438030	4400680	4837440	5957970	5430740	6013955	777723	2037820	7004970	506093	1397510	1471940	2.19934e+06	2.73443	0.0077
B3KPZ3	cDNA FLJ32490 fis, clone SKNSH1000301, highly similar to Epidermal growth factor receptor kinasesubstrate 8-like protein 1		25308.2	29737.7	27497.6	11916.6	23020	21145.5	23104.3	4112.28	10868.4		9622.96	9503.34		8526.75	2.70962	0.0027
Q5KU26	Collectin-12	COLEC12	367260	176184	240106	41096	161736	87682.6	179011	59912.6	43561.6	56721.1	28817	145824	62335.2	66195.2	2.70428	0.0479
M0R3F1	Heterogeneous nuclear ribonucleoprotein U like 1 (Fragment)	HNRNPUL1	104567	112362		83104.7	142787	282084	144981	48632.9	68577.5	49481.5	29318.8	76981.2	49432	53737.3	2.69796	0.022
B4DUV1	Fibulin-1		469099	412484	169024	110891	169863	191897	253876	69523.4	54393.5	132347	113364	102310	95115.3	94508.9	2.68627	0.0272
Q9ULI3	Protein HEG homolog 1	HEG1	87481.8	26685.7	50241.4	45615.4	34837.7	39409.9	47378.7	19700.7	18339.6	24634.3	10879.3	26105.3	6180.08	17639.9	2.68588	0.0093
P35052	Glypican-1	GPC1	1144990	342794	777696	1153080	808099	550272	796155	176645	238967	547137	152193	212031	454107	296847	2.68204	0.0068
Q9H694	Protein bicaudal C homolog 1	BICC1	142275	58938.8	132142	31874.7	61845.1	53429.1	80084.1	37035.7	22241.1	30146	26520.2	46129.8	17639.9	29952.1	2.67374	0.0253
P62760	Visinin-like protein 1	VSNL1	288025	57325.4	151264	184439	73007.4	244261	166387	38879.7	103779	35861.6	41379.8	61485.8	95147.6	62755.6	2.65135	0.0251
Q9UHI8	A disintegrin and metalloproteinase with thrombospondin motifs 1	ADAMTS1	74742.4	138184	97924.9	59114.9	20219.9	101600	81964.4	21798.1	58554.6	22530.4	14701.8	38776.1	29580.5	30990.2	2.64484	0.0165
A0A590UJA6	t-SNARE domain containing 1 (Fragment)	TSNARE1	16007.6	26177	10986	9449.54	10302.5		14584.5	4354.28		6464.55		4820.17	6560.7	5549.93	2.62788	0.0391
Q9UP38	Frizzled-1	FZD1	457130	157302	232272	89284.7	139424	173759	208195	73101.6	55230.7	121598	60036.7	100629	65049.5	79274.2	2.62627	0.0392
P78509	Reelin	RELN	131491	204592		373870	99543.2	241753	210250		61003.9	132831	127134	9865.01	71924.2	80551.6	2.61013	0.0407
Q9NR99	Matrix-remodeling-associated protein 5	MXRA5	1230890	1096050	902885	418662	663364	394391	784374	108075	186480	620140	84231.4	521933	283238	300683	2.60864	0.017
P10071	Transcriptional activator GLI3	GLI3	19222.1	9306.11	19944.5		19877.7	8221.52	15314.4	3167.12		5915.1		10670.9	3998.47	5937.9	2.57909	0.0276
P49418	Amphiphysin	AMPH	133748	79668.8	191054	215301	95156.3	66424.6	130225		37913.7		45544	60367.6	60234	51014.8	2.5527	0.0366
Q9Y6X8	Zinc fingers and homeoboxes protein 2	ZHX2	173938	38931.5	359564	288014	243065	451642	259192	121847	125886	124971	69427.5	110224	57679.7	101673	2.54929	0.0257
Q6LBY7	Telo-propeptide of alpha 1 (III) procollagen (Fragment)		348119	286376	532498		162023	410382	347880	106240	109641	271231	65788.6	176348	92876.3	137021	2.53888	0.0103
P08648	Integrin alpha-5	ITGA5	983681	1378300	631079	128394	388017	672240	696952	253169	237989	312971	179049	497418	168342	274823	2.536	0.0471
Q9Y239	Nucleotide-binding oligomerization domain-containing protein 1	NOD1	4509530	3734690	2045910	2857160	1981030	5020420	3.35812e+06	695836	1462400	2641860	1002690	1305760	887659	1.3327e+06	2.51979	0.0066
Q8N3E9	1-phosphatidylinositol 4,5-bisphosphate phosphodiesterase delta-3	PLCD3	290026	391406	103794	64347.9	246232	216346	218692	37407.8	129071	88438.4	55988.8	172190	40249.5	87224.2	2.50724	0.0351
A0A087X2C4	Protocadherin 7	PCDH7	76031	19859.3	45363.6	64172.6	43049.2	32615.3	46848.5		16105.5	17231	12981.6	20363.5	26780.4	18692.4	2.50629	0.0158
Q05193	Dynamin-1	DNM1	1656330	645599	1658680	472532	1360000	915276	1.11807e+06	207602	270024	325675	795233	676199	415557	448382	2.49357	0.0158
O60861	Growth arrest-specific protein 7	GAS7	143294	69593	77976.2	73966.5	94924.8	95169.4	92487.3	41954	46195.6	52304.4	10893.4	42522	28783.3	37108.8	2.49233	0.0014
Q8WUP2	Filamin-binding LIM protein 1	FBLIM1	1080730	547340	615799	365622	526094	700039	639271	129495	226859	395154	176028	317390	303167	258016	2.47764	0.0052
Q7Z7M9	Polypeptide N-acetylgalactosaminyltransferase 5	GALNT5	115626	82981.3	202110	75023.9	87017.3	57020.6	103297	38961.7	32759.4	38730.7		62612.4	35752.4	41763.3	2.47338	0.0303
Q9BX67	Junctional adhesion molecule C	JAM3	261499	90149.5	144218	25169.8	137719	233808	148761	56958	82414	80789.9	55285	58103.8	27356.3	60151.2	2.47311	0.0372
Q6ZW31	Rho GTPase-activating protein SYDE1	SYDE1	65980	25765.8	38448.3		30224	36543.2	39392.3	14763.6	18638.3	20014.2	5710.59	22682.9	14481.4	16048.5	2.45458	0.008
P12111	Collagen alpha-3(VI) chain	COL6A3	19611200	17810800	10511900	10319400	10196700	22434600	1.51474e+07	3082060	6123900	10520900	5412420	7875860	4019120	6.17238e+06	2.45407	0.0048
P12109	Collagen alpha-1(VI) chain	COL6A1	16413300	15268100	9045650	9193850	8471930	18139500	1.27554e+07	2216450	5151910	9226800	4527920	6461790	3723590	5.21808e+06	2.44446	0.0039
P12110	Collagen alpha-2(VI) chain	COL6A2	14589900	13368300	7516850	8460990	7213850	15220600	1.10617e+07	2248050	4478350	8113350	4067380	5426830	2942920	4.54615e+06	2.43321	0.0038
P43268	ETS translocation variant 4	ETV4	44373.8	49989.6	39794.9			41131.4	43822.4	28654	20378	12932.9	6000.17	25437.3	15286	18114.7	2.41916	0.0005
Q96NE9	FERM domain-containing protein 6	FRMD6	57073	26791.7	40117.7	20190.8	17231	24272.8	30946.2	6041.26	9557.59	18131.1	12327.6	25070.7	6317.47	12907.6	2.39751	0.0251
O75525	KH domain-containing, RNA-binding, signal transduction-associated protein 3	KHDRBS3	641478	660910	262148	250499	599277	331039	457558	151081	49723.5	281733	171784	244382	253764	192078	2.38215	0.0125
Q8IUK5	Plexin domain-containing protein 1	PLXDC1	42489.1	37098.2	58111.8		41950.8	22273	40384.6	3323.76	5488.09	26368.4	22560	31468.2	12630.1	16973.1	2.37933	0.0111
Q4FZB7	Histone-lysine N-methyltransferase KMT5B	KMT5B	64425.1	41048.5			28557.6	59480.8	48378		10246.4	41175.8		17878.9	12583.6	20471.2	2.36323	0.0431
P36955	Pigment epithelium-derived factor	SERPINF1	2560450	1586090	791627	968906	893364	2466030	1.54441e+06	292234	540517	1275660	381077	921910	513312	654118	2.36106	0.0332
Q6NSJ2	Pleckstrin homology-like domain family B member 3	PHLDB3	7315.83	12551	14322.5	13142.3	6832.35	25496.3	13276.7	5584.43	3423.62	5830.34		5021.72	8318.35	5635.69	2.35583	0.0373
Q68DN3	Neuropilin	DKFZp686A03134	21179.5	14410.1			23805.8	31610.1	22751.4	5823.98	9749.5	6114.99	14131.9	12586.2	10291.8	9783.06	2.32559	0.0043
P80365	11-beta-hydroxysteroid dehydrogenase type 2	HSD11B2	131185	308175	126664	93241.1	141104	103360	150622	24380.5	85879.5	54959.9	67171.1	129278	27680.1	64891.5	2.32113	0.039
Q99969	Retinoic acid receptor responder protein 2	RARRES2	580221	192433	237214	372944	158765	334978	312759	112962	145539	182866	212529	57392	97198.5	134748	2.32107	0.0245
A0A5C2FW52	IGL c1159_light_IGKV2D-29_IGKJ1 (Fragment)		336841	220946	103736	235657	131514	262966	215277	108473	89777.7	102154	114987	85414.7	57557.8	93060.7	2.31329	0.0069
A0A7S5C084	IGH c1596_heavy_IGHV5-51_IGHD6-13_IGHJ4 (Fragment)			47170.7		49916.9	13419.5	28294.4	34700.4	13698.3	17501.6	15273.8	23445.9		5839.91	15151.9	2.29017	0.0484
A0A5C2GKX6	IG c266_light_IGLV3-25_IGLJ3 (Fragment)		60979.4	25145		41397.3		80565.4	52021.8	29809.1	24689.2	41579.9	14077.5	23202	3537.87	22815.9	2.28006	0.0359
O95967	EGF-containing fibulin-like extracellular matrix protein 2	EFEMP2	1432330	811185	380827	556049	511575	1393930	847649	239482	481851	701597	146376	326402	340405	372686	2.27444	0.0423
Q8IZ52	Chondroitin sulfate synthase 2	CHPF	183655	114458	174718	98041	110404	90209.5	128581	49943.8	68327	64498.4	37129.4	83378.6	36011.4	56548.1	2.27383	0.0026
Q15035	Translocating chain-associated membrane protein 2	TRAM2	92405.9	39013.1	70569.5	42994.9	66004.6	58098.5	61514.4	12010.8	29716.7	39035.3	22170.4	32512.7	27118.5	27094.1	2.2704	0.003
P52799	Ephrin-B2	EFNB2	230950	340200	153528	159178	141155	364797	231635	90725.2	192629	50032.7	88546.5	106794	85091.3	102303	2.2642	0.0164
P28074	Proteasome subunit beta type-5	PSMB5	715542	720089	564752	671236	302573	728407	617100	226853	314532	204573	387543	163972	342301	273296	2.25799	0.0012
E9PC44	SEC24 homolog D, COPII coat complex component	SEC24D	109785	77673.6	142575	71434	62430.4	75505.4	89900.6	14044.3	21838	51733.6	26894.5	78672.1	45789.1	39828.6	2.25719	0.0099
Q6UWH4	Golgi-associated kinase 1B	GASK1B	244271	129730	193349	61469.9	97494.3	113299	139936	38735.9	62295.1	52785.9	84191.6	99256	34946.2	62035.1	2.25575	0.0239
P15884	Transcription factor 4	TCF4	16183.1	7277.93			12439.7	23586.8	14871.9	7224.83	4586.73	6577.49		10045.7	4614.22	6609.79	2.24998	0.0373
Q15139	Serine/threonine-protein kinase D1	PRKD1	121601	33108.9	48900.5	32701.2	61200.2	85461.9	63828.9	38638.2	23538.2	32730.4	16384.1	23359.7	36000.7	28441.9	2.24419	0.035
B9EGI2	Myosin phosphatase Rho interacting protein	MPRIP	113683	39810.3	73058.5	44915.3	57171.6	61337.4	64996	21460.7	33519.4	39762.2	25509.8	48170.8	6033.8	29076.1	2.23537	0.0162
P23508	Colorectal mutant cancer protein	MCC	157928	40547.4	109083	144101	72828	172875	116227	43451.6	55263.9	26798.2	18417.4	33765.4	134738	52072.4	2.23203	0.0408
A5YM53	ITGAV protein	ITGAV	386421	445817	358422	231977	247415	268747	323133	75243.6	200969	183168	88917.2	199039	121620	144826	2.23118	0.0018
Q96F85	CB1 cannabinoid receptor-interacting protein 1	CNRIP1	1146110	665640	692405	252911	414771	1160970	722134	189308	435860	406670	219262	373055	328360	325419	2.21909	0.0302
Q9NXR5	Ankyrin repeat domain-containing protein 10	ANKRD10	48493.8	31578.1			93267.2	51778.7	56279.4		30922.9	29673	14754.9	23791.2	28102.3	25448.9	2.21147	0.0368
Q32P28	Prolyl 3-hydroxylase 1	P3H1	1046790	602362	1241820	581342	522538	495248	748350	162361	306735	267735	251687	492343	553484	339058	2.20715	0.0167
Q9UN70	Protocadherin gamma-C3	PCDHGC3	71671.9	24227.4	42622.7	37438.2	45905.3	43311.2	44196.1	19306	10634.3	20123.2	20539.4	26962.3	22675.6	20040.1	2.20538	0.0048
P45877	Peptidyl-prolyl cis-trans isomerase C	PPIC	1250190	1253020	1574440	3556660	922093	1296680	1.64218e+06	581618	760753	562087	862256	873374	837935	746337	2.20032	0.0473
Q9H3R1	Bifunctional heparan sulfate N-deacetylase/N-sulfotransferase 4	NDST4	22716.2		36858.1	32111.5	10281.9		25491.9	9714.64	7242.96	15828.2	7452.95		17737	11595.1	2.1985	0.0452
O75326	Semaphorin-7A	SEMA7A	36230.4	23784.9	30438.8	37106.9	25356.8	73924	37807		23728.6	12333.4	12080.9	20730.5	17331	17240.9	2.19287	0.0406
P04216	Thy-1 membrane glycoprotein	THY1	3965780	2513220	3098010	642813	2174620	2092650	2.41452e+06	1037810	963599	1897460	732433	1500520	475947	1.10129e+06	2.19243	0.0255
B1B5S8	N-acylsphingosine amidohydrolase 1 (Fragment)	ASAH1	606535	810710	539124	857864	133732	473884	570308	649006	106894	165838	287311	278035	76098.5	260530	2.18903	0.047
Q9HB09	Bcl-2-like protein 12	BCL2L12	27886.2	17448.6	18908.7	11203.7	14148.3	9716.45	16552		7816.32	14463.5	5372.67	4915.06	5341.05	7581.72	2.18314	0.0263
H0YJV3	Nidogen 2 (Fragment)	NID2	35371.3	43984.6			40457.4	14290.7	33526		11808.4	8185.75	14611.9	17728.5	24544.7	15375.9	2.18043	0.0292
G5E972	Thymopoietin	TMPO	50617.4	49500.5	27953.9		25688.1	48148	40381.6	12708.8		28555.2	8404.55	15212	27999.2	18576	2.17386	0.0135
P10915	Hyaluronan and proteoglycan link protein 1	HAPLN1	362045	347877	261863		350503	174190	299296	33102.7	135640	128401	50494	338876	141102	137936	2.16982	0.0228
Q02809	Procollagen-lysine,2-oxoglutarate 5-dioxygenase 1	PLOD1	1197580	1785250	1288130	1268750	799344	760407	1.18324e+06	274566	500047	477303	440549	848660	753030	549026	2.15517	0.0049
B7ZW00	COL6A3 protein	COL6A3	77240.6	122698	59089.4	40616.3	45844.3	108105	75598.9	25572.6	19128.5	45181.4	38110.2	48373.9		35273.3	2.14323	0.0328
P18084	Integrin beta-5	ITGB5	798092	379360	538341	432908	396618	494427	506624	151995	335377	325217	143544	327952	135513	236600	2.14127	0.0051
P16035	Metalloproteinase inhibitor 2	TIMP2	717378	603186	275893	231311	224757	323352	395980	131274	159943	285728	92260.4	233372	212639	185869	2.13042	0.0433
O60245	Protocadherin-7	PCDH7	71960.7	94693.5	96057.3	98187.5	69309.2	41260.6	78578.1	19059.5	33608.4	28718.7	38667.8	52001	49779.7	36972.5	2.12531	0.0026
P58166	Inhibin beta E chain	INHBE	44414.8	39593.5		38129.3	19262.9	51495.8	38579.3		5422	23113.6	2217.15	27011.1	33063.3	18165.4	2.12377	0.036
P22692	Insulin-like growth factor-binding protein 4	IGFBP4	506369	235748	173128	349105	161963	444935	311875	75355	114246	123233	198625	246570	131094	148187	2.1046	0.0291
O75718	Cartilage-associated protein	CRTAP	1333540	793871	1459970	688854	692767	603561	928760	226831	422947	340798	327208	599139	733416	441723	2.10258	0.0166
Q7LFL8	CXXC-type zinc finger protein 5	CXXC5	113148	90292	80973.1	116885	182707	158819	123804	33182.8	76310.8	46763.2	32430.7	111787	53068.8	58923.9	2.10108	0.0098
Q6UW63	Protein O-glucosyltransferase 2	POGLUT2	498909	203522	400408	122394	268583	202127	282657	44891.7	122564	150393	98237.8	130694	267438	135703	2.08291	0.0472
O94985	Calsyntenin-1	CLSTN1	153826	278947	130026	467126	227704	170379	238001	51978.3	59763.4	162882	105203	151505	157099	114738	2.07429	0.0483
Q6UX71	Plexin domain-containing protein 2	PLXDC2	467942	152097	243197	84543.4	216659	293792	243038	136550	104739	156795	93684.7	117946	97349	117844	2.06237	0.0456
A0A5C2GMH0	IG c1210_light_IGLV2-14_IGLJ1 (Fragment)		413283	944650	278833	841265	685393	420772	597366	225486	238739	163503	457048	264266	393800	290474	2.05652	0.0263
O60507	Protein-tyrosine sulfotransferase 1	TPST1	54682.1	27946	62013.5	65359.1	26942.1	65160.9	50350.6	10581.7	29215.7	5147.31	34189.1	45177.1	22861.9	24528.8	2.05271	0.0227
Q16394	Exostosin-1	EXT1	97155.9	112848	68241	79066.8	54754.6	72476.8	80757.2	21286.7	47790.8	33183.4	28762	81901.8	24045	39494.9	2.04475	0.0085
P54253	Ataxin-1	ATXN1	64095.2	23259.4	43267.4	101506	48520.6	68317.1	58160.9	16069.8	39126.3	38473.5	19439.8	33341.6	24451.5	28483.8	2.0419	0.0285
P32418	Sodium/calcium exchanger 1	SLC8A1	22451.4	14942.8	20510.5		16180.8	40034	22823.9	12443.1	20142.7	10921.8	6901.36	9620.14	7496.02	11254.2	2.02804	0.0337
A8K968	Erythrocyte membrane protein band 4.1 like 3	EPB41L3	562431	394510	499334	191396	318644	331966	383047	170912	351304	206061	71477.9	144303	190436	189082	2.02582	0.0152
Q15582	Transforming growth factor-beta-induced protein ig-h3	TGFBI	9552870	13072600	5512510	4030060	4709290	10297900	7.86254e+06	3221160	5288160	7033570	1978350	3211010	2654880	3897855	2.01714	0.0393
P17936	Insulin-like growth factor-binding protein 3	IGFBP3	446314	629255	198140	692361	173509	593229	455468	289888	214106	270895	123617	337347	130145	227666	2.00059	0.0428
Q96DU7	Inositol-trisphosphate 3-kinase C	ITPKC	37300.1	24576.9	37996.9	15831.3	28613.8	60755.5	34179.1	19450.5	19336.8	9582.13	19006.4	12651.3	22728.2	17125.9	1.99576	0.0275
Q13332	Receptor-type tyrosine-protein phosphatase S	PTPRS	151320	245246	78593.1	348476	219722	253822	216197	145503	111242	71904	56879.9	124880	144357	109128	1.98113	0.0253
Q9Y2J2	Band 4.1-like protein 3	EPB41L3	539058	362772	478756	127359	336219	351885	366008	158508	391587	175286	54655.8	157540	173928	185251	1.97574	0.0337
C9IZP8	Complement C1s (Fragment)	C1S	172579	181707	133633	171131	53544.4	124684	139546	99369	57995.7	84381.7	31720.6	120433	30532.5	70738.8	1.9727	0.0192
Q8WYP3	Ras and Rab interactor 2	RIN2	80100.4	45727.8	53109.6	22118.9	45370.8	61505.5	51322.2	24374.3	24895	34396.6	22563.4	25570.6	24546	26057.7	1.96956	0.0105
P50454	Serpin H1	SERPINH1	12438400	8611080	12325400	5537550	6547360	6259730	8619920	1886010	2958270	6245870	2548280	6741920	5932840	4.38553e+06	1.96554	0.0202
C9JN77	Sorbin and SH3 domain containing 2 (Fragment)	SORBS2	25732.8			38618.6	52935.7	28011.5	36324.7		12834.7	18612.7	22401.5		20469.4	18579.6	1.95509	0.035
Q6WCQ1	Myosin phosphatase Rho-interacting protein	MPRIP	464418	262336	270816	183174	227111	309823	286280	81186.4	197240	191051	118521	149412	143406	146803	1.9501	0.0094
Q9Y4G6	Talin-2	TLN2	2283410	816215	852319	1008120	1126050	1037220	1.18722e+06	839104	406689	861895	345253	708227	503776	610824	1.94364	0.0385
Q49AM3	Tetratricopeptide repeat protein 31	TTC31		27343.3	20461.1		26697.5	15152	22413.5	10537.5	10324.7	13611.9	9087.63	14872.9	10806.2	11540.1	1.94222	0.0027
E9PMP7	LIM domain 7 (Fragment)	LMO7	229359	155808	201972	101347	148752	254867	182018	62546.8	70610.7	144984	62588.7	93547.1	129578	93975.9	1.93685	0.0094
Q52M93	Zinc finger protein 585B	ZNF585B	22496.4	22283.8			8383.32	27032.8	20049.1	7482.14	7415.07	15005.7	3435.92	11510.8	17337.1	10364.5	1.93441	0.0483
A0A0B6XK00	Lectin, galactoside-binding, soluble, 1 (Fragment)	LGALS1	321794	194993			165621	210479	223222	126747	74663.6	134350		165193	76140.4	115419	1.93402	0.0201
K7N5M4	Human nkt tcr beta chain	B2M	346345	285237	219338		235980	229414	263263	126907	142391	148509	46493	230750	121899	136158	1.93351	0.0048
Q9HCL0	Protocadherin-18	PCDH18	22279		34707.6		15978.3	29220.4	25546.3	9548.62	4672.13	20396.8	15066	16548.4	13075.3	13217.9	1.93271	0.0206
Q9NRB3	Carbohydrate sulfotransferase 12	CHST12	24261.7	32679.8	34338.5	21187.7	21036.7	32347	27641.9		11442.8	15398.2	17259.4		13169.9	14317.6	1.93063	0.0037
G8JL96	protein-tyrosine-phosphatase	PTPRS	13222	19996.4		39154.7	20725.9	31477.8	24915.4	18792.2	15148.5	7583.83	10784.5	12097	13359.3	12960.9	1.92235	0.0263
A0A2R8Y4Z8	Coiled-coil domain containing 9	CCDC9	160259	72450.9	111596	47874.1	90649.8	70660.8	92248.4	46854.2	28235	72412.7	21925.6	47049.4	72830.9	48218	1.91315	0.0374
M0QXQ4	NUMB like endocytic adaptor protein (Fragment)	NUMBL	37330	21263.4	17042.5	19191.7	22180.6	26237.1	23874.2	11575.7	12667.3	12368.4	11426.3	8631.18	18277.3	12491	1.91131	0.0056
A0A8V8TKT5	non-specific serine/threonine protein kinase	STK39	13663.1	12670.3	15747.4	14814.2	7823.36	5501.44	11703.3	8582.43	4204.03	4496.74	6838.49	4839.49	7862.3	6137.25	1.90693	0.0129
Q8WUY8	Probable N-acetyltransferase 14	NAT14	198750	289399	242580	165541	296662	205587	233086	79012.5	97599.9	144393	101335	205506	105683	122255	1.90656	0.003
O14907	Tax1-binding protein 3	TAX1BP3	1077760	1061520	626529	1159740	1083730	755969	960875	383115	497034	375301	330544	803829	638907	504788	1.90352	0.0028
Q13885	Tubulin beta-2A chain	TUBB2A	1252810	527940	1007550	1509180	732207	497921	921268	339659	593098	473543	482790	395866	620654	484268	1.90239	0.0296
O95302	Peptidyl-prolyl cis-trans isomerase FKBP9	FKBP9	1874080	1823450	1862820	1058600	1114960	1447560	1530245	415231	827047	1017190	529579	556668	1495790	806918	1.89641	0.0094
O43293	Death-associated protein kinase 3	DAPK3	326424	176174	284696	92954.7	124180	136766	190199	70937.9	123371	126776	105127	97730.3	77872.9	100303	1.89625	0.0464
Q495W5	Alpha-(1,3)-fucosyltransferase 11	FUT11	113361	104735	107242	63539.6	97321.9	139341	104257	51640	58326.7	74929	48348.7	74908.6	22336.2	55081.5	1.89277	0.0033
Q6SZW1	NAD(+) hydrolase SARM1	SARM1	315515	108720	180051	169190	142552	128259	174048	68762.9	96290.9	108420	51146	80351.3	147698	92111.5	1.88953	0.0334
Q96K83	Zinc finger protein 521	ZNF521	384584	447021	256402	315711	375785	413989	365582	59519.7	196012	197646	131806	244503	335318	194134	1.88314	0.0049
A0A5C2GR38	IG c1184_heavy_IGHV3-66_IGHD3-22_IGHJ3 (Fragment)		66502.9	93881.9	164638	82059.5	53625.5	92658	92227.6	39333.1	50539.1	57973	57811.2	58879.5	29971.8	49084.6	1.87895	0.0262
Q6IQ43	PTPN9 protein	PTPN9	13141.8	8064.76			7669.07	11398	10068.4	6283.76		3042.36	3203.89	8954.89	5328.54	5362.69	1.87749	0.0276
Q9HCH5	Synaptotagmin-like protein 2	SYTL2	58022.8	37328.1	42981.4	59767.6	29014.8	29275.7	42731.7	11116	12995.6	44628.9	31059.5	23616.2	13394.5	22801.8	1.87405	0.0274
A6NGR9	Maestro heat-like repeat-containing protein family member 6	MROH6		39174.7	37891.5		21718	27491.1	31568.8	14504.4	16091.8	20643.7	14003.3	28194.6	7873.7	16885.2	1.86961	0.0162
Q8NBR6	Ubiquitin carboxyl-terminal hydrolase MINDY-2	MINDY2	52984.3	32152.7	25128.2	20340.2	29534.3	41132.5	33545.4	30897.2	17028.7	25854.6	8667.68	16504.9	8836.44	17964.9	1.86727	0.0278
Q9UP65	Cytosolic phospholipase A2 gamma	PLA2G4C	25295.6	13869.5	22492.3	16715.5		14401.7	18554.9		6247.69	8016.1	10626.2	17363.1	7505.08	9951.63	1.86451	0.0215
J3QRQ2	Dicarbonyl and L-xylulose reductase (Fragment)	DCXR	79948.8	88223	51936.4	60637.8	91746.8	54809.3	71217	27495.7	36434.4	50731.1	18763	55559.1	40549.1	38255.4	1.86162	0.0048
Q9BUN8	Derlin-1	DERL1	515481	950566	1093760	837889	379592	633037	735054	246390	320873	362936	420703	557408	462523	395139	1.86024	0.0177
Q86V48	Leucine zipper protein 1	LUZP1	409992	245655	322711	176176	205881	162575	253832	78624.7	115205	145506	191110	131215	157292	136492	1.85968	0.0192
Q96BY9	Store-operated calcium entry-associated regulatory factor	SARAF	69770.4	36009.7	49725.9	65620	60729.5	54242.3	56016.3	48410.3	43250.5	20639.7	18324.4	36583.4	13957.9	30194.4	1.85519	0.0074
Q9UIF8	Bromodomain adjacent to zinc finger domain protein 2B	BAZ2B	22813.6		20051.5	57330.9	37452.7	37703.4	35070.4	26405.8	13355.4	24222.8	19146.8	19823.6	10738.7	18948.8	1.85079	0.037
Q08174	Protocadherin-1	PCDH1	123157	328270	157864	418670	241736	255595	254215	170628	114621	189338	108032	162354	79531.8	137417	1.84995	0.0344
Q9UMP7	G4 protein	G4	38145.5	28448.3	49597.2	27254.5	48673.8	45496.6	39602.7	41784.6	17395	10076	20527.4	21317.5	17588.7	21448.2	1.84643	0.0125
Q86T65	Disheveled-associated activator of morphogenesis 2	DAAM2	73106.3	29304.5	45678.1		45675.4	58632.7	50479.4		28048.7	29388.4	12050.3	38016.4	29576.7	27416.1	1.84123	0.026
Q9P2B2	Prostaglandin F2 receptor negative regulator	PTGFRN	1128060	676621	548838	1406450	487077	866060	852184	514673	464867	507383	601359	399568	294169	463670	1.83791	0.0288
Q9UHL9	General transcription factor II-I repeat domain-containing protein 1	GTF2IRD1	73687.2	92529.9	70519.2	56383.1	114787	67799.2	79284.3	12510.6	67399.2	28549.7	63743.3	69760.3	16874.6	43139.6	1.83785	0.0261
Q9HCJ6	Synaptic vesicle membrane protein VAT-1 homolog-like	VAT1L	1001070	2020040	969050	1746890	3222960	1460740	1.73679e+06	648034	1188900	851486	946204	1041760	994506	945148	1.83759	0.047
Q6NUJ5	PWWP domain-containing protein 2B	PWWP2B	43840.9	70920.2	69440.9	21806.1	45437.9	49060	50084.3	33395	32070.9	26859.5	21588.4	19336.8	30626	27312.8	1.83373	0.0156
B3KMW0	Conserved oligomeric Golgi complex subunit 5		7566.08	3639.04	8190.26	5886.66	2618.24	6421.18	5720.24	3244.41	2403.7	1709.69	5132.71	3159	3115.35	3127.48	1.82903	0.0279
O75907	Diacylglycerol O-acyltransferase 1	DGAT1	210978	269235	147254	223533	301926	225665	229765	109720	126462	49341.4	142129	182258	145902	125969	1.82399	0.0043
H3BUB6	Secretory carrier-associated membrane protein (Fragment)	SCAMP2	35650.9	16443	42015.4		32951.8	24107.9	30233.8	16293.2	23205.2	16908.1	5428.09	22728.7	14992.5	16592.6	1.82212	0.0232
Q96JM2	Zinc finger protein 462	ZNF462	54746.3		59033.4	89916.7	149567	97922.6	90237.2	56444.9	28225.3	77938.5	35620.5	57020.1	42756.1	49667.6	1.81682	0.0445
Q14393	Growth arrest-specific protein 6	GAS6	119928	159223	55900.6	99957.4	121555	103023	109931	35494.3	50934.3	66858.4	19989.2	95471.1	94501.4	60541.4	1.8158	0.0248
Q8WU17	E3 ubiquitin-protein ligase RNF139	RNF139	46116.8	148608	67255.4	87145.9	76241.5	70186.4	82592.3	42138.8	42902.1	33121.1	38427.7	75047.6	41773.1	45568.4	1.81249	0.0385
Q9BRJ6	Uncharacterized protein C7orf50	C7orf50	286016	449508	589803	324963	456047	308885	402537	231435	128202	146601	407863	295178	123306	222098	1.81243	0.0218
Q8WZA9	Immunity-related GTPase family Q protein	IRGQ	503394	351457	445208	230904	809764	870438	535194	275583	331017	275073	326013	294636	276504	296471	1.80522	0.0452
Q9H9S5	Ribitol 5-phosphate transferase FKRP	FKRP	29564.6	50479.6	44478.6	24836.1	24091.4	43593.3	36173.9	22314.9	24886.6	9247.21	21896.3	14055.5	27879.8	20046.7	1.80448	0.0144
Q16825	Tyrosine-protein phosphatase non-receptor type 21	PTPN21	25645.7	9507.04	16872.8	24448.4	22054.3	20426.8	19825.8	12877.7	5690.17	14704.9	19320.7	8172.26	5248.71	11002.4	1.80195	0.0241
Q16658	Fascin	FSCN1	4399800	2392900	4616950	2364130	3816370	4362440	3658765	972728	2517210	2463850	1919300	2587790	1724440	2.03089e+06	1.80156	0.0078
Q9Y6R0	Numb-like protein	NUMBL	416720	152403	273533	219642	236975	317317	269432	184703	129694	121208	124899	158931	178288	149620	1.80077	0.0115
Q15555	Microtubule-associated protein RP/EB family member 2	MAPRE2	282593	382863	214602	195949	220346	309483	267639	135521	167518	187008	106486	147738	147622	148649	1.80048	0.0034
A0A5C2G6S1	IGL c114_light_IGKV2D-29_IGKJ1 (Fragment)		24425.2	31634			17207.1	29330.3	25649.2	18941.1	7606.71		13437.8		17008.2	14248.5	1.80014	0.0305
P00736	Complement C1r subcomponent	C1R	1333240	1429930	887967	1685670	593617	881757	1.13536e+06	853591	558554	662194	265954	1178960	288698	634658	1.78894	0.0462
P09382	Galectin-1	LGALS1	37159400	26768000	26126300	9206280	23675800	26073300	2.48348e+07	13704700	14624600	16588700	5725830	20382000	12423400	13908205	1.78563	0.0258
P56945	Breast cancer anti-estrogen resistance protein 1	BCAR1	338180	358613	294136	407933	325776	209543	322364	149572	119958	203684	195001	237868	180062	181024	1.78078	0.0014
O43909	Exostosin-like 3	EXTL3	28247.8	22681.3	27582.4	16782.5	23542.8	25870	24117.8	11334.2	16441.7	11668.4		22816.4	5472.27	13546.6	1.78036	0.0097
Q96C55	Zinc finger protein 524	ZNF524	55904.1		74324.9	41162.9	64899	49119.9	57082.2	32448.7	40978.8	35790.3	33068.7		18231.3	32103.6	1.77806	0.007
P06756	Integrin alpha-V	ITGAV	1437080	1443120	1150720	802657	750046	776705	1.06005e+06	390683	785832	826261	433480	709388	434098	596624	1.77676	0.0143
A4QPA1	PTGFRN protein (Fragment)	PTGFRN	265018	162879	89902.5	189466	127738	181454	169410	91314.8	99213	111593	124996	91420.8	54067.9	95434.2	1.77514	0.0182
Q8TC59	Piwi-like protein 2	PIWIL2	284410	273153	237575	208558	193856	213059	235102	82828.7	60164.1	152650	66040.5	196773	236549	132501	1.77434	0.0125
Q86TV6	Tetratricopeptide repeat protein 7B	TTC7B	69019.5	48618.5	58539.1	82802.8	33413	36708	54850.2		53611.1	33873.1	17904.8	24426	24804.4	30923.9	1.77372	0.045
O94761	ATP-dependent DNA helicase Q4	RECQL4	28720.4	32225.3	36433.7	43650.4	29872.6	24507.7	32568.3	16718.8	15484.4	22245.5	7419.18	29226.7	19228.6	18387.2	1.77125	0.0056
P58335	Anthrax toxin receptor 2	ANTXR2	147711	98861.6	111866	34533.9	75422.8	118924	97886.6	76777.3	37074.8	50322.1	45085.3	90587.2	31866.9	55285.6	1.77056	0.0448
Q86X52	Chondroitin sulfate synthase 1	CHSY1	84556	59659.7	95283.2	47785.1	58034.2	69164.1	69080.4	33715	32185.3	37690.1	41205.4	59303.9	30352.2	39075.3	1.76788	0.0054
Q5SWX3	calcium/calmodulin-dependent protein kinase	CAMK2G	28941.2	14200.5	18039	18246.2	23281.3	22124.6	20805.5	14179.1	15169.2	10878.9	5360.98	15340.3	9787.05	11785.9	1.76528	0.0065
Q14112	Nidogen-2	NID2	1937340	1197230	729003	1018270	830700	897598	1.10169e+06	354948	553438	840899	708442	481257	810526	624918	1.76293	0.0355
O15392	Baculoviral IAP repeat-containing protein 5	BIRC5	31866.6	33594.2	35607.9	29864.5	36940.4		33574.7	5480.88	19560.1	28112.9	13351.4	23722.3	24060.9	19048.1	1.76263	0.0049
O75094	Slit homolog 3 protein	SLIT3	117064	84995.2	83606.4	129696	85274	25896.5	87755.4	69124.3	32711.8	81887.8	36188	33067.5	45785.5	49794.2	1.76236	0.0494
Q9UIL8	PHD finger protein 11	PHF11	25397.1	27344.4	23828.2	7929.72	19567.3	31888	22659.1		13903.2	13277.9	7147.93	13924.2	16184.9	12887.6	1.75821	0.0364
Q13454	Tumor suppressor candidate 3	TUSC3	119083	82738.7	100677	83396.5	98192.3	168912	108833	86597.6	65765.9	70193.7	77213.2	50471.1	21347.1	61931.4	1.75732	0.0162
O76096	Cystatin-F	CST7	84723.9	55057.8	81216.6	40025.8	26834.1	58812.5	57778.4	36796.8	31529.8	44109.7	12504.4	52141.9	20564.7	32941.2	1.75399	0.0477
O94832	Unconventional myosin-Id	MYO1D	1312620	523725	555971	746609	614809	596115	724975	291133	425882	596342	327681	472900	366615	413426	1.75358	0.0373
P55055	Oxysterols receptor LXR-beta	NR1H2	90587.3	144190	77869.7	107836	70096.9	73678.1	94043	46380.7	55813.1	67035.5	25419.4	52656.5	74714.7	53670	1.75225	0.0134
Q9NPR9	Protein GPR108	GPR108	26636.8	90077.1	40170.6	53358.3	65150.3	91553.7	61157.8	32155.3	40133.6	25017.2	48830	31327.2	32270.1	34955.6	1.74959	0.0425
O96005	Putative lipid scramblase CLPTM1	CLPTM1	336113	577476	322037	344361	228168	410328	369747	141989	222549	166942	177925	262549	298472	211738	1.74625	0.015
Q99650	Oncostatin-M-specific receptor subunit beta	OSMR	37586.2	52650.8	34781.8	33440.3	31275.1	31434.7	36861.5	27635.9	19133.9	17447.1	13576.7	25901.7	22963.8	21109.8	1.74617	0.0026
Q8IV08	5'-3' exonuclease PLD3	PLD3	754292	857440	632324	1005540	709515	1008610	827954	339560	746103	549609	309642	474774	428889	474763	1.74393	0.0031
Q6P4E1	Protein GOLM2	GOLM2	746221	951837	670357	781531	679013	618399	741226	704022	456056	328456	283471	577082	208747	426306	1.73872	0.0061
A0A7P0T9K5	Capicua transcriptional repressor	CIC	132972	95592.5	93961.2	210750	143793	143525	136766	62957.4	71801.8	68857.2	57569.3	73791.2	137923	78816.6	1.73524	0.0211
O15120	1-acyl-sn-glycerol-3-phosphate acyltransferase beta	AGPAT2	413779	294116	213997	428209	466254	505332	386948	169929	193916	99614.3	240638	434635	199541	223046	1.73484	0.0298
Q15714	TSC22 domain family protein 1	TSC22D1	228379	241338	238554	283722	187304	473837	275522	132767	180983	172310	103431	165655	198446	158932	1.73359	0.0242
A0A5C2GVP0	IG c1551_heavy_IGHV3-48_IGHD1-1_IGHJ5 (Fragment)			41218.9	47867.5	52247.4	33653.3	74816.7	49960.8	32486.1	34846.5	25877.8	21981	34957.3	22873.2	28837	1.73252	0.013
P06493	Cyclin-dependent kinase 1	CDK1	740495	1238850	1259640	1312600	956785	729072	1.03957e+06	327128	607858	972266	643786	661988	390694	600620	1.73083	0.0121
O94854	Microtubule-actin cross-linking factor 1, isoforms 6/7	MACF1	45703	29153	63686	46288	38276.8	27554.5	41776.9	15281.1	24407.9	28877.7	19532.9	29940.9	27602	24273.8	1.72107	0.0146
P15151	Poliovirus receptor	PVR	103420	182646	91358.8	138826	82554	123718	120420	45052.6	43177.5	63447.3	100773	57283.2	111086	70136.6	1.71694	0.0252
E9PKU7	Glucosidase II alpha subunit	GANAB	680888	599766	403232	668858	834482	778460	660948	359756	335906	621915	218822	238882	542207	386248	1.7112	0.0128
P09871	Complement C1s subcomponent	C1S	3125590	2995920	1948240	1820310	1174670	2001820	2.17776e+06	1283790	1146040	1624450	605174	2240460	738882	1.27313e+06	1.71055	0.0434
Q9UK33	Zinc finger protein 580	ZNF580			60777.8	29834.8	46599.2	58188.1	48850		17052.4	37635.1	24210.6	23994.2	40111.5	28600.8	1.708	0.0383
Q9UKY4	Protein O-mannosyl-transferase 2	POMT2	36843.6	32223.1	48680.7	65179.7	60593.4	61820	50890.1	16564.8	33876	40649.5	45300.8	33690	8728.42	29801.6	1.70763	0.0266
P46934	E3 ubiquitin-protein ligase NEDD4	NEDD4	86526.5	52036.4	68485.3	33007.1	49180.4	52746.9	56997.1	39689.9	24516	34725.1	25480.2	48531.1	27358.9	33383.5	1.70734	0.0188
Q6ZU35	Capping protein-inhibiting regulator of actin dynamics	CRACD	170063	101696	126515	213268	160018	95015.1	144429	67802.6	63597.7	79728.7	71690.6	140260	86397.5	84912.9	1.70091	0.0211
Q9P1Z0	Zinc finger and BTB domain-containing protein 4	ZBTB4	56834.8	83831.9	42626.5	69933.8	62121	53896.2	61540.7	34967.9	39151.1	46286.2	18315.7	41718.6	36769.6	36201.5	1.69995	0.0047
Q8IXZ2	Zinc finger CCCH domain-containing protein 3	ZC3H3	48881.4	30676.7	70276.7	43653.7	51562	43143.8	48032.4	24917.5	12394.3	38142.4	20708.8	37430.4	35951.7	28257.5	1.69981	0.0163
O60880	SH2 domain-containing protein 1A	SH2D1A	14828.2	9076.79	13470.2			14886.3	13065.4		7379.96	11948.1		5326.96	6177.61	7708.16	1.69501	0.0374
Q01581	Hydroxymethylglutaryl-CoA synthase, cytoplasmic	HMGCS1	213261	473410	270514	580093	272831	319527	354939	158454	221934	129266	263046	223419	261017	209523	1.69404	0.0406
Q8WWI1	LIM domain only protein 7	LMO7	362456	252768	345693	156621	321792	497843	322862	153631	164339	292784	165594	147372	229941	192277	1.67915	0.0314
Q92692	Nectin-2	NECTIN2	584191	632268	525406	716862	620668	700247	629940	474564	422155	412948	313550	417393	213048	375610	1.67711	0.0004
A0A494BZV2	Myosin phosphatase Rho interacting protein	MPRIP	20306.5	30736.2	21474.2	30898	16651.8	29898.3	24994.2	9199.27	20071.3	13237.4	9249.93	24716.4	13091.8	14927.7	1.67435	0.019
Q9BXF6	Rab11 family-interacting protein 5	RAB11FIP5	306905	169010	198340	200520	144037	146405	194203	57404.3	112567	107245	103712	207773	107740	116074	1.6731	0.0339
Q9NXW2	DnaJ homolog subfamily B member 12	DNAJB12	109817	313938	247647	188443	185454	222365	211277	121068	118965	147671	144270	141787	85436.9	126533	1.66974	0.0168
P53355	Death-associated protein kinase 1	DAPK1	70110.1	120663	83579.6	50753	102712	68144.1	82660.3	42742.7	59255.5	67343.1	36237	49503.7	42257.3	49556.6	1.668	0.016
Q9UBV7	Beta-1,4-galactosyltransferase 7	B4GALT7	110221	195928	136899	214022	107596	77044.2	140285	48501.4	104212	85929.9	114979	62407.9	90337.7	84394.6	1.66225	0.044
Q9ULL5	Proline-rich protein 12	PRR12	59505.9	44683.3	63736.2	55650	89465.4	54329.3	61228.3	38086.3	28474.1	43014.3	29392.7	39865.1	42296.3	36854.8	1.66134	0.0047
Q9H4P4	E3 ubiquitin-protein ligase NRDP1	RNF41	30208	37446	26611.5		52160.6		36606.5	30833.1	20892.5	23927.6	18026	11166.7	27634.8	22080.1	1.6579	0.0351
Q9P2F8	Signal-induced proliferation-associated 1-like protein 2	SIPA1L2	131500	104758	92145.7	93469.9	103097	63184.3	98025.8	54611.2	65188.5	57459.8	61023.3	61315.2	55909.3	59251.2	1.65441	0.0018
Q9P2E9	Ribosome-binding protein 1	RRBP1	3748940	2942520	3879370	3001200	2603000	2357660	3.08878e+06	1517340	1663280	1656740	2269970	1721140	2373660	1.86702e+06	1.65439	0.0018
P19634	Sodium/hydrogen exchanger 1	SLC9A1	45630.2	55084.4	61457	91449	46085.7	67793.5	61250	19159.4	35785.2	23675.6	64775.1	35457.1	43773.1	37104.2	1.65075	0.0311
Q68CQ7	Glycosyltransferase 8 domain-containing protein 1	GLT8D1	152772	139536	172542	83220.3	143039	147548	139776	62591.2	113287	134057	78901.4	60382.1	59362.9	84763.6	1.64901	0.0115
O94768	Serine/threonine-protein kinase 17B	STK17B	124088	74537.3	106439	58185.5	113622	52231.4	88183.9	42702.1	32217	67990.5	36509.9	89762	52410.4	53598.7	1.64526	0.0475
Q9NYU1	UDP-glucose:glycoprotein glucosyltransferase 2	UGGT2	168815	160170	162211	88388.1	118913	180426	146487	58565.4	73717.9	84635.3	68520.8	81971.9	167816	89204.6	1.64215	0.0246
A4D2Q0	Unc-84 homolog A (C. elegans)	UNC84A	46996.8	44262.5	61018.2	42181.3	61678.1	36652.7	48798.3	20388.4	24100.6	30120.9	46996.4	20387.7	36549.2	29757.2	1.63988	0.01
P02545	Prelamin-A/C	LMNA	17540400	12664400	11081500	6498720	13000800	12518400	12217370	6037370	8912440	7329420	4810260	9039220	8635960	7.46078e+06	1.63755	0.0147
Q9NX00	Transmembrane protein 160	TMEM160	329296	212391	266396	347311	278330	194821	271424	124934	261394	108461	121262	266511	111992	165759	1.63746	0.0243
Q6UWU4	Bombesin receptor-activated protein C6orf89	C6orf89	60640.3	115840	69767	74957.7	112771	81396.5	85895.4	44693.7	53165.2	33764.4	54328.6	83164.1	46658.7	52629.1	1.63209	0.0168
Q15526	Surfeit locus protein 1	SURF1	326435	263155	338781	203350	381349	263623	296116	168388	329662	111518	75401.8	274453	131346	181795	1.62884	0.0397
Q8IXM2	Chromatin complexes subunit BAP18	BAP18	454506	1000910	749991	700707	685550	574518	694364	293791	455008	531320	340825	554459	387422	427138	1.62562	0.0114
Q6P3S6	F-box only protein 42	FBXO42	38960.5	30485.2	51939.3	61626.8	50027.2	47062.9	46683.7	22700.6	28971.8	21226.8	29909.8	35213.1	34423.5	28740.9	1.62429	0.005
Q9NRY6	Phospholipid scramblase 3	PLSCR3	126406	125529	91824.1	136194	79277	89214.2	108074	52446.1	58526.8	72301	43432.7	118705	54067.2	66579.8	1.62323	0.0188
Q9ULL8	Protein Shroom4	SHROOM4	16946.6	15575.8	31127		18846.3	18513.3	20201.8		7117.82	14382.3	12402.4	11856.2	16469.5	12445.6	1.6232	0.0416
Q9BUF5	Tubulin beta-6 chain	TUBB6	3302890	2007340	2296290	1341240	1884020	1655720	2081250	1205260	1370120	1823670	1419380	1333120	542873	1.2824e+06	1.62293	0.0342
Q8NBN3	Transmembrane protein 87A	TMEM87A	629358	1206870	738601	602221	644648	848596	778382	674547	519386	298325	439183	673911	275837	480198	1.62096	0.0295
Q9BQ89	Protein FAM110A	FAM110A	55693.3	66278.8	53388.5	51186.6	51939.8		55697.4	31929.3			44339.9	34559.5	26940.3	34442.2	1.61712	0.0021
Q8WXF7	Atlastin-1	ATL1	187779	109950	126251	94702.3	98319.1	113787	121798	88666.2	54612.6	101971	115354	50446	42130.1	75530	1.61258	0.0329
Q9HD26	Golgi-associated PDZ and coiled-coil motif-containing protein	GOPC	332512	229637	317378	168780	205115	219191	245436	114202	123000	146086	222621	163477	144002	152231	1.61225	0.013
Q5BKX5	Actin maturation protease	ACTMAP	65862.6	104526	51310.1	67774	60847.7	64420.9	69123.6	46959.5	41603.8	29411.7	25937.3	63683.4	50334.1	42988.3	1.60796	0.0194
Q9HBR0	Solute carrier family 38 member 10	SLC38A10	163718	119384	203001	173449	239637	151064	175042	79280.2	101927	95991.9	84862.4	142048	150583	109115	1.60419	0.0106
P0CJ78	Zinc finger protein 865	ZNF865	40496	24313.3	50036	30213.7	35268.5	34714.3	35840.3	18549.5	21077.5	30131.4	18579.1	24104.7	21816.9	22376.5	1.60169	0.0073
Q9UJT9	F-box/LRR-repeat protein 7	FBXL7	990797	915301	725248	937299	826398	1268430	943912	470507	609267	822441	334139	379150	922627	589688	1.6007	0.0169
Q9NYI0	PH and SEC7 domain-containing protein 3	PSD3	96232.6	46064.6	73691.3	42030.9	53588.2	84330.4	65989.7	45449.1	54362.8	33977.5	42326.6	29334.7	41916.9	41227.9	1.60061	0.0287
Q9Y3M8	StAR-related lipid transfer protein 13	STARD13	112437	49923.8	92665.6		54732.3	71192.3	76190.2	43093.9	42519.9	53748.6	31156.5	57033.9	58167.9	47620.1	1.59996	0.0363
Q9Y6I3	Epsin-1	EPN1	461161	255505	427866	393054	264176	309170	351822	226039	261524	246366	188025	221996	176617	220094	1.5985	0.0062
Q9UBW7	Zinc finger MYM-type protein 2	ZMYM2	226681	156357	261610	192679	174499	326844	223112	106097	103053	180009	171724	138783	139708	139896	1.59699	0.0165
Q9P232	Contactin-3	CNTN3		47104.8	26325.9	55688	44210.8		43332.4	27512.1	39919.8	28283.7	28873.1	18086.7	20219.5	27149.2	1.59609	0.0325
O60503	Adenylate cyclase type 9	ADCY9	35893.4	41511.2	37544.5		39622.9	40284	38971.2	10449.1	24341.6	22165	37338.4	27810.9		24421	1.59581	0.0116
Q9BUJ2	Heterogeneous nuclear ribonucleoprotein U-like protein 1	HNRNPUL1	1928440	2243780	1418170	1637140	2582630	2619440	2071600	1295960	1183530	1602890	1056050	1404060	1247460	1298325	1.59559	0.0051
Q6PJP8	DNA cross-link repair 1A protein	DCLRE1A		61673		29366.5	49380.1	63711.7	51032.8	35697.5	32396.4		30065	40812.6	21401.2	32074.5	1.59107	0.046
K7EPT8	Glial fibrillary acidic protein (Fragment)	GFAP	154910	80162.7	120551		75530.6	96678.7	105567	67702.4	49959	56959.4	66739.9	77151.5	79896.7	66401.5	1.58982	0.0221
O14713	Integrin beta-1-binding protein 1	ITGB1BP1	39823.1	34260.3	30028.3	48769.3	29313.4	21780.7	33995.8	13609.9	17306.8	21428.8	34268.9	30117	11587.5	21386.5	1.5896	0.0398
Q9BZL4	Protein phosphatase 1 regulatory subunit 12C	PPP1R12C	122282	57208.3	72891.1	69931.7	59109.3	63594.3	74169.4	50235.9	55377.2	55109	38084.3	49743.3	31466.3	46669.3	1.58925	0.0279
O96018	Amyloid-beta A4 precursor protein-binding family A member 3	APBA3	39476.5	23820.5	32044.4	19673.3	24595	33536.3	28857.7	16205.2	28677	19520	17039.9	10034.8	17513.4	18165	1.58864	0.0208
P28072	Proteasome subunit beta type-6	PSMB6	736097	874680	791329	1125950	613586	851787	832238	593373	701522	197593	820855	330117	502284	524291	1.58736	0.0258
O94901	SUN domain-containing protein 1	SUN1	413166	475810	622709	306360	592039	443984	475678	213475	217867	272633	460707	276326	357166	299696	1.5872	0.0169
P54852	Epithelial membrane protein 3	EMP3	169411	156898	197147	87517.7	132401	204461	157973	89164.1	101431	121210	39346.9	164834	82084.9	99678.5	1.58482	0.0396
Q13555	Calcium/calmodulin-dependent protein kinase type II subunit gamma	CAMK2G	323691	223598	295834	308936	293392	284575	288338	206961	175153	190135	138300	270496	110607	181942	1.58478	0.0026
A0A5C2GA41	IGH + IGL c62_light_IGKV2-30_IGKJ1 (Fragment)		331630	246819	316440		206410	166969	253654	225792	106539	148699	195035	125357		160284	1.58252	0.0413
Q6ZXV5	Protein O-mannosyl-transferase TMTC3	TMTC3	342345	209232	317640	181047	266965	248242	260912	74092.1	141167	200315	217694	149541	206842	164942	1.58184	0.0172
Q96J84	Kin of IRRE-like protein 1	KIRREL1	163073	122114	188632	144479	132797	139230	148388	168641	71738.1	124451	63375	79577.3	56483.6	94044.3	1.57785	0.0234
P46108	Adapter molecule crk	CRK	829423	644421	777435	1387480	1167880	870667	946218	606004	630591	523729	463685	802390	573171	599928	1.57722	0.0179
O60331	Phosphatidylinositol 4-phosphate 5-kinase type-1 gamma	PIP5K1C	327948	211633	259541	153799	215073	232885	233480	116777	147170	211002	100209	160273	152893	148054	1.57699	0.0131
P63010	AP-2 complex subunit beta	AP2B1	1946640	1168290	1464700	1585660	1452720	1390150	1501360	1103020	973418	946785	771243	966512	958279	953210	1.57506	0.0007
Q9NYQ6	Cadherin EGF LAG seven-pass G-type receptor 1	CELSR1	268405	330533	154453	130597	205294	283297	228763	146517	225476	130426	125367	112344	131772	145317	1.57424	0.043
Q96K62	Zinc finger and BTB domain-containing protein 45	ZBTB45	38720.7	17091.7	25891.5	38085.1	30152.2	33522.1	30577.2	23377.9	11879.4	20575.1	11968.9	20841.5	28315.3	19493	1.56862	0.0266
Q05823	2-5A-dependent ribonuclease	RNASEL	84675.3	49283.9	70825.9	77062.6	57192.3	61574.4	66769.1	44374	47714.8	42797.8	31605.9	49066.5	40970.8	42755	1.56167	0.0024
Q92896	Golgi apparatus protein 1	GLG1	804585	1002370	826193	1296990	626728	637457	865720	406819	546269	421268	350704	756541	849008	555102	1.55957	0.0412
Q9Y2G5	GDP-fucose protein O-fucosyltransferase 2	POFUT2	576747	652918	530471	486065	326836	475983	508170	206059	283761	322471	319592	383817	445179	326813	1.55493	0.009
Q8NF91	Nesprin-1	SYNE1	207391	104255	140412	144294	99488.2	136888	138788	98210	89482.1	105129	51741.7	122494	69592.3	89441.5	1.55172	0.026
Q96RS6	NudC domain-containing protein 1	NUDCD1	477457	715374	684725	335582	447509	451577	518704	167794	213806	349406	365098	504753	408273	334855	1.54904	0.043
Q14156	Protein EFR3 homolog A	EFR3A	244138	245799	173341	308256	193400	234185	233186	177139	153617	127650	177418	161678	107989	150915	1.54515	0.0042
P51116	RNA-binding protein FXR2	FXR2	191724	262848	200576	252525	320018	159339	231172	85166.4	109690	137863	135958	251109	182536	150387	1.53718	0.0384
Q15436	Protein transport protein Sec23A	SEC23A	1064920	520611	1014410	647321	718999	625351	765269	268853	511135	529148	439492	601110	637363	497850	1.53715	0.0297
Q8NAF0	Zinc finger protein 579	ZNF579	189108	70460.6	151613	156426	205021	167868	156749	124715	78996.4	165739	74802.8	81259.9	87029.7	102090	1.5354	0.047
Q99418	Cytohesin-2	CYTH2	93206.6	97929.9	94602.3	136393	96159.6	71978.6	98378.3	71521.9	73822.3	59228.1	59718.8	71636.9	48953.8	64147	1.53364	0.0046
Q13641	Trophoblast glycoprotein	TPBG	136087	134147	125539	106644	184695	136532	137274	81170.7	88921.9	77372.2	105887	82487.5	101479	89553.1	1.53288	0.0021
O14641	Segment polarity protein dishevelled homolog DVL-2	DVL2	171661	121981	176625	254993	285698	152398	193893	101673	104279	143630	112745	173115	124526	126661	1.5308	0.0376
O95782	AP-2 complex subunit alpha-1	AP2A1	2714630	1694000	2304960	2511210	1611810	1774500	2.10185e+06	1451760	1558550	1227310	1147000	1637210	1245670	1.37792e+06	1.52538	0.0059
Q8NBJ7	Inactive C-alpha-formylglycine-generating enzyme 2	SUMF2	603771	820789	559502	581984	719613	1009970	715938	634164	616232	344762	471437	481677	269800	469679	1.52431	0.0238
Q6Q0C0	E3 ubiquitin-protein ligase TRAF7	TRAF7	31426.2	54214.4	42513.1	27724.5	42173.1	41734.7	39964.3	31663.3	37605.1	21922.4	17601.6	23439.2	25318.4	26258.3	1.52197	0.0177
Q7Z4W1	L-xylulose reductase	DCXR	1196440	1507680	888811	1090640	1668610	837046	1.1982e+06	548257	821537	984350	504982	1216290	663917	789889	1.51693	0.0429
Q8IZ83	Aldehyde dehydrogenase family 16 member A1	ALDH16A1	608567	697977	655623	486243	749668	473930	612001	387482	641600	307265	375357	424213	293277	404866	1.51162	0.0133
Q56G89	Serum albumin		124199	118453			82525.6	156467	120411	49779.5	112468	98187.5	79005.5	61367.3	78405.3	79868.9	1.50761	0.042
Q14642	Inositol polyphosphate-5-phosphatase A	INPP5A	102134	72859.9	128968	59834.9	92808.6	75628.5	88705.6	57232	85568.6	40434.5	51261.4	60043	58686.6	58871	1.50678	0.0301
Q03468	DNA excision repair protein ERCC-6	ERCC6	53939.3	69395.6	81369.7	112052	88588.8	93410.8	83126	53447.1	77734.6	51773.1	45344.2	68281.1	34433.2	55168.9	1.50676	0.0227
Q16626	Male-enhanced antigen 1	MEA1	81456.1	125672	115725	70728	143688	86527.6	103966	123691	199431	211070	121338	101875	179414	156136	0.665867	0.0404
Q8N3Y1	F-box/WD repeat-containing protein 8	FBXW8	57279.9	40426.3	62649.8	32959.9	66166.8	71068.8	55091.9	77966.9	108367	118947	60139.8	63881.6	67854.4	82859.4	0.664884	0.0413
Q12788	Transducin beta-like protein 3	TBL3	309775	349892	283352	160418	246625	284194	272376	499721	396638	306372	380681	469240	409692	410391	0.663699	0.0049
P31939	Bifunctional purine biosynthesis protein ATIC	ATIC	1216830	1187260	1655370	1466260	1707730	2228220	1576945	2923160	2864410	2382790	2551740	2381170	1176450	2.37995e+06	0.662595	0.0242
L0R6P0	Alternative protein RPP14	RPP14	79844.2	77741.6	60437.5	68805.3	59634.4	26918.6	62230.3	102092	106999	115949	57681.2	103288	78773.9	94130.5	0.661106	0.0225
B3KS35	cDNA FLJ35372 fis, clone SKMUS2001742, highly similar to Sarcoplasmic/endoplasmic reticulum calcium ATPase 1		14659.7	14139.6	21334.6	17511.5	13797.9	14959.8	16067.2	35877.7	30827.2	20551.8	23676.4	19543.9	15350.7	24304.6	0.661075	0.0335
Q7Z4H7	HAUS augmin-like complex subunit 6	HAUS6	36106.8	34552.1	62942.9	62893.4	32311.6	31524.2	43388.5	57631.1	57375.8	72118.1	62032.6	56150	88614.6	65653.7	0.660869	0.0204
P16152	Carbonyl reductase [NADPH] 1	CBR1	2978310	3741810	2057230	3037320	2435200	2681610	2.82191e+06	4574440	4121960	2439020	6112680	5464630	2916060	4271465	0.660643	0.0434
Q6NZY4	Zinc finger CCHC domain-containing protein 8	ZCCHC8	191801	267055	287294	138757	259102	276205	236702	388287	329300	524559	389451	171628	347205	358405	0.660433	0.0427
P41229	Lysine-specific demethylase 5C	KDM5C	403557	190883	294955	309104	324883	249597	295496	478903	395434	265608	522358	488488	536444	447872	0.659778	0.0135
Q14684	Ribosomal RNA processing protein 1 homolog B	RRP1B	341809	385468	280442	114585	223311	278111	270621	412455	280246	299296	550720	470714	448330	410294	0.659579	0.0354
Q86YW9	Mediator of RNA polymerase II transcription subunit 12-like protein	MED12L	80875.6	64887.1	94664.6			87742	82042.3	163327	155094	93466.5		117485	92633.3	124401	0.659498	0.0494
U6FVB0	Tyrosine-protein kinase receptor	CD74-Ntrk1	1056630	1381400	1103760	1107510	1839510	1991090	1.41332e+06	2816050	2555560	1373860	1839540	1751080	2540140	2.14604e+06	0.65857	0.0282
P27708	CAD protein	CAD	978846	792657	1282650	754607	783016	1333530	987551	1820260	1175110	1433400	2116490	1493270	959170	1.49962e+06	0.658536	0.0297
P35613	Basigin	BSG	2613470	2341120	1647750	1574410	2458190	2216250	2141865	4321260	1939210	3238620	3760120	3034430	3226890	3.25342e+06	0.658342	0.0132
P56182	Ribosomal RNA processing protein 1 homolog A	RRP1	276744	372157	211647	119387	218348	271130	244902	345536	314554	278529	491977	469179	332308	372014	0.658315	0.0281
Q13232	Nucleoside diphosphate kinase 3	NME3	488882	452563	311075	436001	533073	425272	441144	840359	906248	587385	419306	634362	638774	671072	0.657372	0.0151
B4DHM5	Phosphoglycerate kinase		72725.7	58518.7	102563	88369.8	85165.9	75297.4	80440.1	160051	127222	112919	120083	87805	126835	122486	0.65673	0.0042
A0A5C2FZ08	IGL c2142_light_IGKV3-20_IGKJ1 (Fragment)		71017.5	151390		79218.7	63207.8	98502.1	92667.2	162619	118181	105554	200836	137187	122564	141157	0.656484	0.0492
Q6UW56	All-trans retinoic acid-induced differentiation factor	ATRAID	278480	237663	254997	255682	155135	238490	236741	542196	405838	178589	336793	427510	275013	360990	0.655811	0.0463
Q9BXR0	Queuine tRNA-ribosyltransferase catalytic subunit 1	QTRT1	213365	171154	191575	310594	312488	253690	242144	286123	274300	568478	359054	447544	281092	369432	0.655451	0.0405
P21579	Synaptotagmin-1	SYT1	10865.4	9228.8	8754.54			12434	10320.7	19227.3	17547.5	13884.5	14905.6	20117.2	8808.98	15748.5	0.655343	0.0407
Q9UNX4	WD repeat-containing protein 3	WDR3	318972	380788	277903	190476	235922	281950	281002	548705	408432	308563	380133	509278	422546	429610	0.654087	0.0076
Q96PP9	Guanylate-binding protein 4	GBP4	152862	115227	173468	176901	191121	198750	168055	351765	329668	187343	139742	266068	267681	257044	0.653797	0.0308
Q9UHN1	DNA polymerase subunit gamma-2, mitochondrial	POLG2	92592.5	109519	92307.8	77059	94843.6	94187.8	93418.3	123388	167768	177158	96645.4	212182	80583.2	142954	0.653484	0.0418
Q8NHQ9	ATP-dependent RNA helicase DDX55	DDX55	140349	183453	169446	66798.2	111994	128733	133462	280547	133538	269378	164134	158327	220477	204400	0.652946	0.0421
Q92616	Stalled ribosome sensor GCN1	GCN1	861616	893155	1090040	562246	621535	884007	818766	1443290	1381040	1254520	1449270	849566	1153190	1255146	0.652328	0.0053
A6NIH7	Protein unc-119 homolog B	UNC119B	246181	241403	242519	159493	271881	300360	243640	390151	388174	583249	212216	254978	412263	373505	0.652306	0.0456
Q9NUP7	tRNA:m(4)X modification enzyme TRM13 homolog	TRMT13	55467.2	55610.7	71232.1	65479.9	52275.7	45340.2	57567.6	118525	75940.9	50707.3	79766.6	75057	129666	88277.1	0.652124	0.0367
Q15269	Periodic tryptophan protein 2 homolog	PWP2	305415	362622	252345	151252	227935	247958	257921	486352	371256	276003	395051	442103	403896	395777	0.651683	0.0074
Q9H974	Queuine tRNA-ribosyltransferase accessory subunit 2	QTRT2	179359	133542	199983	224252	253881	199364	198397	300177	232835	334019	304679	339928	323287	305821	0.648736	0.0009
Q8TF40	Folliculin-interacting protein 1	FNIP1	8955.89	9598.02		13678.3	10741.5	18035	12201.7	16867.1	20462.9	22232.3	15959.3		18585.5	18821.4	0.64829	0.0114
Q9P031	Thyroid transcription factor 1-associated protein 26	CCDC59	57833.4	60644.8	62049.4	21318.6	77102.4	43229	53696.3	62841.7	84750	113004	80978	65845.5	89650.1	82844.9	0.648154	0.0223
O94762	ATP-dependent DNA helicase Q5	RECQL5	64702.4	92356	63706.8	50941.9	33133.1	69765.5	62434.3	80592.3	88670.5	119608	87315.4	129738	72429.8	96392.3	0.64771	0.0204
Q8WVJ2	NudC domain-containing protein 2	NUDCD2	444168	275577	315774	468009	466946	334353	384138	712996	503711	758527	648111	586785	352151	593714	0.647009	0.0135
Q9BW92	Threonine--tRNA ligase, mitochondrial	TARS2	755348	531690	630656	593198	675369	1387350	762268	1234150	1574600	1020270	748006	1027210	1466740	1178496	0.646815	0.0435
Q12986	Transcriptional repressor NF-X1	NFX1	95135	67490.5	101601	77464.3	78090.6	92071.8	85308.9	149212	108913	135792	120992	122065	156600	132262	0.644997	0.0004
Q9H8G2	Caspase activity and apoptosis inhibitor 1	CAAP1	169172	102733	148920	248614	206650	156287	172063	257806	226670	351682	267076	232083	267975	267215	0.64391	0.0062
P17931	Galectin-3	LGALS3	5002740	3293560	3574160	4071150	2982670	5352810	4.04618e+06	7197710	5001040	8924860	8187790	3708030	4718170	6289600	0.643313	0.0388
P00505	Aspartate aminotransferase, mitochondrial	GOT2	2038030	2939630	1149050	1655930	1661660	1444570	1.81481e+06	2692540	3365880	3044710	1485960	2507800	3864240	2826855	0.64199	0.0365
A5PLL7	Plasmanylethanolamine desaturase 1	PEDS1	120468	170300	101938	76970.5	52042.8	82338.8	100676		133895	141568	215000	126817	167557	156967	0.641384	0.0408
P10809	60 kDa heat shock protein, mitochondrial	HSPD1	17568900	12817200	17752400	13952800	11972300	20214100	15712950	28719700	34548700	20016900	22984800	21738600	18991500	2.45e+07	0.641344	0.0102
Q9H2P9	Diphthine methyl ester synthase	DPH5	95386	93477.4	77386.9	99939.4	70394.5	89497.7	87680.3	170046	146139	64527.3	176149	120084	143595	136757	0.641141	0.0175
P00338	L-lactate dehydrogenase A chain	LDHA	12519900	13506800	12437600	9239400	9247080	12226800	1.15296e+07	21416600	16124300	15549900	23744500	17542700	13582800	1.79935e+07	0.640766	0.004
P30046	D-dopachrome decarboxylase	DDT	4301810	3914420	2960410	2561670	2944940	4358830	3.50701e+06	5387680	5356620	4625740	6356430	4023910	7111260	5476940	0.640323	0.0054
Q16836	Hydroxyacyl-coenzyme A dehydrogenase, mitochondrial	HADH	2812800	2324200	1921070	3488700	3600410	2869130	2.83605e+06	4180730	7083310	4640440	3745170	3760150	3167920	4429620	0.640247	0.0291
O43933	Peroxisomal ATPase PEX1	PEX1	80165.3	83976	90010.6	81601.9	77828.5	107428	86835.1	109438	169313	106722	215185	129364	83866.6	135648	0.640149	0.0366
Q8NI36	WD repeat-containing protein 36	WDR36	275418	312667	221048	139979	217049	227202	232227	474009	355574	274861	340912	366150	368519	363338	0.63915	0.0042
O60678	Protein arginine N-methyltransferase 3	PRMT3	77836.4	111312	86979.6	89585.9	68798.2	109887	90733.2	172368	134221	89952.2	200686	103160	153681	142345	0.637419	0.019
Q96I59	Probable asparagine--tRNA ligase, mitochondrial	NARS2	439063	463934	485201	431145	234900	570931	437529	782547	839393	849161	699923	671992	296464	689913	0.63418	0.0246
P53794	Sodium/myo-inositol cotransporter	SLC5A3	91095.8	71702	68578.9	37852.5	89717.9	56450.9	69233	99304.7	157225	80200	105159	96075.1	117347	109218	0.633895	0.0148
Q08623	Pseudouridine-5'-phosphatase	PUDP	365728	222081	379168	695343	513166	506373	446976	900038	943911	770620	412899	568788	634999	705209	0.633821	0.0356
O00233	26S proteasome non-ATPase regulatory subunit 9	PSMD9	694995	757040	657478	370517	597652	640206	619648	1229010	981171	1077790	864325	626984	1087760	977840	0.633691	0.0055
Q16875	6-phosphofructo-2-kinase/fructose-2,6-bisphosphatase 3	PFKFB3	78105.2	119610	76447.5	49545	91205.3	55932.4	78474.2	90778.9	127546	74066.5	131457	196099	124585	124089	0.632404	0.0462
O95456	Proteasome assembly chaperone 1	PSMG1	347014	267046	242419	240192	338303	306078	290175	500916	423414	282056	738031	482341	328309	459178	0.631945	0.0333
Q8TDD1	ATP-dependent RNA helicase DDX54	DDX54	274156	315178	225728	108000	170249	172092	210900	544154	289221	282184	304697	228216	355448	333987	0.631464	0.0486
Q9H3H1	tRNA dimethylallyltransferase	TRIT1	74841	57751.9	105010	55791.1	52397.9	35273.6	63510.9	116503	128368	107959	122794	50819.2	78421.5	100811	0.630001	0.039
F5GYF8	Signal induced proliferation associated 1 like 1	SIPA1L1	14734	11830.4		11634	11107.3	19844.4	13830	31012.1	17006	23849.2	16301.6	24956.1	18740.5	21977.6	0.629278	0.0223
Q96KR6	Protein FAM210B, mitochondrial	FAM210B	58132.9	35461.8	37501.6	66113.4	71731.3	47666.1	52767.8	58061.2	117026	54032.1	110462	61020.9	103538	84023.4	0.628014	0.042
P53701	Holocytochrome c-type synthase	HCCS	300193	241336	203836	300029	374866	239012	276545	232638	476595	340064	542214	553792	502581	441314	0.626641	0.0173
O75691	Small subunit processome component 20 homolog	UTP20	203777	165112	178075	116865	118097	122707	150772	249292	252656	234713	295770	192314	219757	240750	0.626259	0.0014
A0A087X1S3	HECT, UBA and WWE domain containing E3 ubiquitin protein ligase 1 (Fragment)	HUWE1	66981.8	50478.9		46030.1	96185.3	90210.3	69977.3	146243	131645	104430	75642.2	107082	105626	111778	0.626038	0.0173
Q9Y4C8	Probable RNA-binding protein 19	RBM19	101957	133868	137999	70726	88233.9	137524	111718	295783	158752	142111	156052	151585	166546	178472	0.625971	0.0303
Q15785	Mitochondrial import receptor subunit TOM34	TOMM34	346805	226910	246350	572678	292164	484352	361543	432191	807260	459097	575529	414489	785130	578949	0.624482	0.0397
Q13608	Peroxisomal ATPase PEX6	PEX6	56303	77358	68108.7	69973.6	86575.4	88215.4	74422.4	114375	144850	80476.3	194192	106830	74558.2	119214	0.624277	0.0391
A0A1B0TCA9	Cytochrome b (Fragment)	CYTB	192552	151408	116963		175535	124967	152285	250991	324032	275511	204932	263287	150233	244831	0.622	0.0133
P36551	Oxygen-dependent coproporphyrinogen-III oxidase, mitochondrial	CPOX	448354	340858	611902	438038	432829	539183	468527	924323	1126260	432348	784594	696348	564582	754742	0.620778	0.0252
Q8IX03	Protein KIBRA	WWC1	25093.2	32308.7	12371.9	29397.7	42354.8	16036.1	26260.4	42335	58789.7	49177.1	26729.7	39345.3	37512.9	42314.9	0.620594	0.0293
P53367	Arfaptin-1	ARFIP1	449901	351854	393545	406857	402928	447851	408823	824390	768742	641770	518293	618463	585510	659528	0.619872	0.0005
Q8IVS2	Malonyl-CoA-acyl carrier protein transacylase, mitochondrial	MCAT	124434	124283	192945	62434.3	99725.6	166749	128428	267069	303246	196020	172307	157374	147956	207329	0.619444	0.034
E9PN48	ADP ribosylation factor GTPase activating protein 2	ARFGAP2	59577	107675	100801	18421.6	78548.8	122920	81323.9	112654	146714	103054	125872	131636	168493	131404	0.618885	0.0209
A0A7N4YH79	Terminal nucleotidyltransferase 4B	PAPD5	14169.7	8998.39	12146.3	6194.33	10382.7		10378.3	17169.1		17489.6	9328.91	18386.7	21626.1	16800.1	0.617752	0.0301
Q9Y2Z2	Protein MTO1 homolog, mitochondrial	MTO1	144944	108288	114723	101388	103477	103899	112786	149666	207667	195922	174256	139440	228523	182579	0.617741	0.0012
Q96JX3	Protein SERAC1	SERAC1	13565.2	24901.3	21807.4	21235.6		21594.8	20620.9	23688.6	36977.2	21813.6	41286.9		43322.4	33417.7	0.617063	0.0301
Q5VWQ0	Lysine-specific demethylase 9	RSBN1	156850	115283	110053	152733	190265	166893	148680	360963	187757	197245	204508	193611	309191	242212	0.613839	0.017
Q6FG99	RPLP1 protein	RPLP1	175440	303831	150744	198249	289020	351570	244809	610463	264848	350755	388187	382349		399320	0.613064	0.0371
O94763	Unconventional prefoldin RPB5 interactor 1	URI1	114066	116378	77698.8	119379	105476	145919	113153	172923	152180	178247	159719	126815	318411	184716	0.612578	0.0341
Q9HC21	Mitochondrial thiamine pyrophosphate carrier	SLC25A19	86851.9	123124	79189.2	20315.9	42624.5	42476.3	65763.6	110663	104847	118822	113455	119146	77660.2	107432	0.612141	0.0309
P43487	Ran-specific GTPase-activating protein	RANBP1	1940120	1106830	2669220	1341530	1467180	1262390	1.63121e+06	2197920	2765940	3363790	3153760	2161330	2425020	2677960	0.609125	0.0076
Q5HYI7	Metaxin-3	MTX3	176808	119104	108278	178021	98876.6	64568.5	124276	249895	271100	224890	176274	106666	198440	204544	0.607575	0.0242
Q969K3	E3 ubiquitin-protein ligase RNF34	RNF34	22220	14893.9	23704	16812.8	24506.1	20039.6	20362.7	39061.8	21371.6	41054.6	34888.6	21577.8	43345.4	33550	0.606938	0.0117
P43897	Elongation factor Ts, mitochondrial	TSFM	513237	953948	1105870	735805	606567	693624	768175	1611870	1476180	1106230	1246330	770169	1401150	1.26865e+06	0.605504	0.0083
Q96EC8	Protein YIPF6	YIPF6	74891.4	61448.5	90710	130279	43999.9	35502.6	72805.2	114259	127089	65987.5	139246	133595	141664	120307	0.605163	0.0264
Q8IVP5	FUN14 domain-containing protein 1	FUNDC1	59969.7	26515.3	44202.1	28908.5	58724.7	63168.3	46914.8	70331.4	93940	94326.2	60450.7	47335.8	99022.5	77567.8	0.604823	0.0187
Q9BQ75	Protein CMSS1	CMSS1	249758	143769	208272	139070	170091	154707	177611	243305	182584	374334	256584	325521	384568	294483	0.603129	0.0104
Q9H2W6	Large ribosomal subunit protein mL46	MRPL46	307503	331314	399927	227592	252001	325858	307366	434727	846676	532327	424520	450313	373583	510358	0.602256	0.0218
Q16881	Thioredoxin reductase 1, cytoplasmic	TXNRD1	1474410	1251240	1321390	1375370	1302240	1830940	1.42593e+06	3773090	2007600	2937750	2794470	1190450	1509940	2.36888e+06	0.601943	0.0428
A0A5C2G367	IGL c3718_light_IGKV1D-39_IGKJ4 (Fragment)		13920.5	25581.4	10326.7	23676.3	9646.98	19405.2	17092.8	17329.2	22168.6	37697.8	34678.6	30314.8		28437.8	0.601061	0.0363
A8K8U2	cDNA FLJ76442		14826	7330.01			7439.58	7967.12	9390.68	16236.9	11017	17154.5		15063.5	18667.2	15627.8	0.600895	0.0238
Q02127	Dihydroorotate dehydrogenase (quinone), mitochondrial	DHODH	125023	264050	117462	78376.9	124103	99596.2	134769	235523	302033	134458	150482	266418	257032	224324	0.600775	0.0418
Q9NRF8	CTP synthase 2	CTPS2	460685	199093	391152	714290	629251	558271	492124	739337	1087500	1207830	549409	695961	645979	821003	0.599418	0.0312
Q5JTW2	Centrosomal protein of 78 kDa	CEP78	25885	23460	25094.3	31229.3	25381.1	28830.4	26646.7	45201.3	39837.9	73285	32581.2	22235.4	54371.6	44585.4	0.597655	0.0351
Q8N442	Translation factor GUF1, mitochondrial	GUF1	44945.2	81007.2	40706.7	52322.2	61629	46844.2	54575.8	81539.3	116834	81768.1	91040	49794.1	129190	91694.2	0.595193	0.0173
Q9BUP3	Oxidoreductase HTATIP2	HTATIP2	110371	132138	131194	206582	140799	160915	147000	299682	232150	228010	286190	218923	223363	248053	0.592615	0.0005
Q9H0A0	RNA cytidine acetyltransferase	NAT10	414690	357177	372535	320020	472429	381752	386434	776885	599306	494417	525640	786537	748944	655288	0.589716	0.0009
B4DHB3	Phosphoglycerate kinase		63569.8	39547.6			67821.5	52081.4	55755.1	120786	88028.2	115765	57509.9	74753.8	112049	94815.3	0.588039	0.0232
Q99714	3-hydroxyacyl-CoA dehydrogenase type-2	HSD17B10	4119000	2876850	2876430	3990300	4028820	2543710	3.40585e+06	4950920	7459920	3975820	5116710	6498830	6793980	5.79936e+06	0.58728	0.003
Q12912	Inositol 1,4,5-triphosphate receptor associated 2	IRAG2	22154.4	21727.4	27593.3	33994.1	21344.5	18249.8	24177.2	42395.9	42332.4	37364.8	72627.5	31304.2	20990.6	41169.2	0.587265	0.0461
P14174	Macrophage migration inhibitory factor	MIF	15151700	10502000	14819100	10549800	11114700	15997800	1.30225e+07	27736900	22747900	22558600	24089100	18661000	17543700	2.22229e+07	0.585996	0.0005
Q96HS1	Serine/threonine-protein phosphatase PGAM5, mitochondrial	PGAM5	315615	846445	666179	608394	338083	506733	546908	1273620	796287	640597	1282910	577800	1069110	940054	0.581784	0.0271
P00156	Cytochrome b	MT-CYB	28002.3	45179.1	39427.6		11670.8	12948.7	27445.7	60774.3	42382.6	53388.3	38934.8	49166.4	38419	47177.6	0.581753	0.0245
Q9H116	GDNF-inducible zinc finger protein 1	GZF1		13644.6		13092.4	4221.24	8209.62	9791.97	9720.75	13372.5	18771.9	17343.1	22548.1	19664.1	16903.4	0.579289	0.0422
Q01664	Transcription factor AP-4	TFAP4	50379.9	49486.6	62596.5	10137.6	72331.6	57152.2	50347.4	107671	48157.4	122590	109865	74297.4	59749.7	87055.1	0.57834	0.0363
O15091	Mitochondrial ribonuclease P catalytic subunit	PRORP	99076.8	44729.5	57805.6	92333.7	131009	86254.9	85201.6	140230	135238	143353	120107	145837	199249	147336	0.578282	0.004
Q6IQ23	Pleckstrin homology domain-containing family A member 7	PLEKHA7	77004.2	105584	184917	171824	181039	144706	144179	245802	211425	230478	368813	226678	215064	249710	0.577386	0.0059
B7Z532	60 kDa heat shock protein, mitochondrial		359230	225176	304732	223503	220607	355736	281497	584024	723672	442921	415810	412833	349073	488056	0.576773	0.0084
O75843	AP-1 complex subunit gamma-like 2	AP1G2	153181	107982	191507	222571	178776	237090	181851	259055	314024	329176	533436	305115	154229	315839	0.575771	0.0329
Q03518	Antigen peptide transporter 1	TAP1	901017	456894	953719	690017	798748	616923	736220	972385	751299	1915710	810670	1679240	1566060	1.28256e+06	0.574023	0.0305
Q03519	Antigen peptide transporter 2	TAP2	704973	380318	707907	494889	573650	433286	549170	638082	552582	1433190	614285	1363360	1149200	958450	0.572978	0.0403
Q9H7H0	Methyltransferase-like protein 17, mitochondrial	METTL17	77723.9	56396.6	53708.4	55749.9	56423.2	87438.4	64573.4	89155.6	76309.8	144487	94359.9	122349	150781	112907	0.571916	0.0059
A0A2S1PH20	Methylmalonyl-CoA mutase, mitochondrial	MUT	277710	241695	270075	534565	349953	352437	337739	501038	635238	974075	470340	432294	537662	591774	0.570723	0.0205
A0A5C2GNS8	IG c400_heavy_IGHV3-49_IGHD5-18_IGHJ4 (Fragment)		17768.5	20279.8	14456.2		15956.6	14119.4	16516.1		28120.1	28557.9	21604.8	37923.8		29051.7	0.568508	0.006
O43598	2'-deoxynucleoside 5'-phosphate N-hydrolase 1	DNPH1	1339350	1014520	863331	634585	1465420	988521	1.05095e+06	1977480	1766160	2693740	1635650	1677690	1388310	1856505	0.566093	0.0048
P04233	HLA class II histocompatibility antigen gamma chain	CD74	1037570	1001240	732194	769807	1255190	1369540	1.02759e+06	2643780	2106800	1156380	1311160	1447780	2238920	1817470	0.565396	0.0136
Q9BRQ6	MICOS complex subunit MIC25	CHCHD6	119142	92651.6	161544	147072	86292.5	95260.7	116994	151041	303485	138627	121149	218578	308944	206971	0.565268	0.0333
O96011	Peroxisomal membrane protein 11B	PEX11B	59554.4	27691.1	61251.6	45449.1	18179.4	38284.7	41735.1	68592.2	77443.3	31211.2	89173.2	96634.4	80013	73844.6	0.565174	0.0209
Q6PCB8	Embigin	EMB	51772.1	60578.6	64541.6	45885.6	78119.4	36954.3	56308.6	97549.7	74196.1	117762	114633	160714	32989.2	99640.7	0.565117	0.0426
P51688	N-sulphoglucosamine sulphohydrolase	SGSH	213378	362797	161169	301338	125126	283701	241252	447130	604121	415902	194776	267970	635979	427646	0.564138	0.0436
Q5T6F2	Ubiquitin-associated protein 2	UBAP2	105968	141747	156761	125850	103405	87007.5	120123	208389	133927	235931	309307	192855	200121	213422	0.562844	0.0048
Q6UB28	Methionine aminopeptidase 1D, mitochondrial	METAP1D	14400		9785.16	14234.7	13138.6	28140.9	15939.9	38545.8	29804.6	26959.3	19960.8	25682.9	28998.2	28325.3	0.562744	0.0122
Q9H3Q1	Cdc42 effector protein 4	CDC42EP4	224601	227588	207189	139500	273303	245384	219594	371547	419961	353646	167442	386191	642969	390293	0.56264	0.0251
Q8N0V3	Putative ribosome-binding factor A, mitochondrial	RBFA	60399.4	62979.6	73268.4	46197	26892.6	30607.1	50057.3	100233	114772	98321.2	62933	95792.2	62461.1	89085.4	0.561903	0.0073
P98171	Rho GTPase-activating protein 4	ARHGAP4	894632	973374	803054	753090	628861	1530920	930655	1944490	1427500	1436770	2734560	1731420	670479	1.65754e+06	0.561469	0.0394
Q8TB37	Iron-sulfur protein NUBPL	NUBPL	260152	100767	237833	268253	416500	287797	261884	715448	461477	495585	211756	280104	642430	467800	0.55982	0.0457
O94759	Transient receptor potential cation channel subfamily M member 2	TRPM2	18235.9	17570.6	17281.4	8263.86	20230.4	7554.48	14856.1	23838.7	35688.8	23317		33018.3	16874	26547.4	0.559608	0.0164
Q9H825	tRNA N(3)-methylcytidine methyltransferase METTL8, mitochondrial	METTL8	22049	15661.6	16158.2	22251.9	16632.7	13068.4	17637	25368.8	29252.8	56175.3	26685.2	32955.3	18724.7	31527	0.559424	0.0302
Q96I99	Succinate--CoA ligase [GDP-forming] subunit beta, mitochondrial	SUCLG2	799322	871170	997949	1911270	1228140	1156360	1.1607e+06	1965390	3300750	1758340	1807030	2556330	1070960	2.07647e+06	0.558979	0.0267
Q9Y6N5	Sulfide:quinone oxidoreductase, mitochondrial	SQOR	992236	904607	953046	576165	1435520	754078	935942	2487610	1851780	1201120	1849370	1930690	750235	1.67847e+06	0.557617	0.0226
Q9UBK9	Protein UXT	UXT	36380.6	10751.3	10072.6	16684	18274	17138.3	18216.8	14520.3	45069.1		36816.3	28808	39041.2	32851	0.554528	0.0486
Q8WUK0	Phosphatidylglycerophosphatase and protein-tyrosine phosphatase 1	PTPMT1	62204.8	49077.6	33206	40646.5	43529.3	40821.7	44914.3	57768.6	148011	47280.4	80277.4	84396.3	68774.8	81084.8	0.553918	0.0374
Q969U7	Proteasome assembly chaperone 2	PSMG2	311263	221208	224173	162667	245402	237816	233755	485829	417655	234502	702712	406847	288492	422673	0.55304	0.0226
Q96LB3	Intraflagellar transport protein 74 homolog	IFT74	103545	74197.3	100541	151549	66740.5	89625.5	97699.7	129790	243211	188088	141135	79295.9	281723	177207	0.551331	0.0376
Q8IZ69	tRNA (uracil-5-)-methyltransferase homolog A	TRMT2A	166907	130778	158393	163492	149166	144644	152230	280519	286817	250779	395052	260713	188038	276986	0.549594	0.0013
Q9NNW7	Thioredoxin reductase 2, mitochondrial	TXNRD2	188263	182359	238879	295926	186237	447602	256544	512100	571514	362763	362464	300671	698774	468048	0.548116	0.0184
J3QQK4	Bromodomain PHD finger transcription factor	BPTF	10400.5	11714.1	6578.28		15138.3	9387.42	10643.7	18990	12908	26622.2	16366	24588.6	17112.8	19431.3	0.547763	0.0094
Q9UKU7	Isobutyryl-CoA dehydrogenase, mitochondrial	ACAD8	376982	410893	232512	401290	312108	359978	348960	718447	713740	634629	686664	257565	814746	637632	0.547276	0.0065
O15522	Homeobox protein Nkx-2.8	NKX2-2	44939.3	31260.9	52500.3	46217.7	60606.2	61692	49536.1	136438	124782	86687.5	75331	47273.6	73171	90613.9	0.546672	0.018
Q8IWF2	FAD-dependent oxidoreductase domain-containing protein 2	FOXRED2	31579.9	86952.6	37205.2	42042.3	61852.9	57016.3	52774.9	55927.1	59199	118717	112792		138608	97048.6	0.543798	0.0334
Q709F0	Acyl-CoA dehydrogenase family member 11	ACAD11	33935.6	48913.6	23721.8	52518.4	42410.8	39259.3	40126.6	46031	97978.3	37952.8	61366.7	83866	117690	74147.5	0.541173	0.0292
Q14558	Phosphoribosyl pyrophosphate synthase-associated protein 1	PRPSAP1	186977	99042.5	157069	115821	164091	95037.7	136340	184401	193201	245349	455691	249281	184073	251999	0.541032	0.0286
Q9H6R0	ATP-dependent RNA helicase DHX33	DHX33	140851	93097.5	96815.8	31868.7	93131.4	68407.7	87362	177013	104439	188517	143134	189644	166753	161583	0.540662	0.0039
Q9BPW8	Protein NipSnap homolog 1	NIPSNAP1	1316480	2153130	1330390	1126470	751859	1087110	1.29424e+06	1431030	3669000	1822520	1749570	3479680	2269390	2.40353e+06	0.538474	0.0279
A0A1B0GTN9	Pleckstrin homology domain containing A7 (Fragment)	PLEKHA7	13478.8	32674.8	61389.2	36526.4	66267.2	35437	40962.2	83982.1	51693	77221.8	110052	76482.9	57392.3	76137.4	0.538004	0.0131
Q96BR5	Cytochrome c oxidase assembly factor 7	COA7	169208	133349	157624	103212	240158	174459	163002	521441	222141	180268	261093	310256	325729	303488	0.537094	0.023
H7C0V5	ANKHD1-EIF4EBP3 readthrough (Fragment)	ANKHD1-EIF4EBP3	8339.29	16579.7			15585	15976.6	14120.1	35589.2	34929.5	23148	21269.6	20661.4	22238.4	26306	0.536765	0.0138
Q30154	HLA class II histocompatibility antigen, DR beta 5 chain	HLA-DRB5	324093	76236.6		181351	285880	250392	223591	533230	323513			409695	404512	417738	0.535242	0.0171
P13051	Uracil-DNA glycosylase	UNG	818790	517684	628459	303542	796373	1106600	695241	1408720	1991650	1937020	783986	688433	1010980	1.30346e+06	0.533379	0.0404
O75521	Enoyl-CoA delta isomerase 2	ECI2	542804	371593	270816	521410	505611	532973	457534	776228	1300470	1018510	867639	682109	526469	861904	0.530841	0.0071
Q53S58	Transmembrane protein 177	TMEM177	94065.2	78575.2	62160.9	75042.7	103587	120094	88920.8	225038	176676	100344	94204	164968	244318	167591	0.530581	0.0147
Q96GK7	Fumarylacetoacetate hydrolase domain-containing protein 2A	FAHD2A	441837	401274	341468	453795	636410	367777	440427	901146	1335690	899932	592711	653376	601792	830774	0.53014	0.0103
Q13740	CD166 antigen	ALCAM	847489	812417	1025250	1058170	994666	1164100	983682	2270510	1132390	1913340	2765560	1058780	1993400	1.85566e+06	0.530097	0.01
Q96C11	FGGY carbohydrate kinase domain-containing protein	FGGY	50315.1	32714	48045.7	46091.3	25696.9	38857.2	40286.7	128274	97527.9	52221.5	66931.6	66866.8	45559.9	76230.3	0.528487	0.0223
Q9UGM6	Tryptophan--tRNA ligase, mitochondrial	WARS2	102741	98490.7	195275	115194	59272.2	115479	114409	222279	348188	143927	150404	167345	271754	217316	0.526462	0.021
Q8N149	Leukocyte immunoglobulin-like receptor subfamily A member 2	LILRA2		12568.6	8612.61		8953.28	4133.46	8566.99	18924.5	12353.3		13624.7	20311.8		16303.6	0.525467	0.025
A0A0F7RQT4	D-dopachrome tautomerase 3	DDT3	235046	233279	81190.8	61190.9	109027	201281	153502	236439	277072	257686	333462	270787	378531	292330	0.525101	0.005
Q5VT66	Mitochondrial amidoxime-reducing component 1	MTARC1	168687	91192.5	21637.1	87260.4	148125	191700	118100	190177	183132	207386	260222	160425	358288	226605	0.521173	0.0201
Q96GE4	Centrosomal protein of 95 kDa	CEP95	14296	13090.9	8859.4	13871.5	13073	14062.1	12875.5	15003.9	25306.4	32665.8	23738	30946.2	20916.9	24762.9	0.519951	0.0016
Q99720	Sigma non-opioid intracellular receptor 1	SIGMAR1	411683	171600	310782	368481	306689	227078	299386	461221	311894	714837	686499	459577	829928	577326	0.518573	0.0101
P41182	B-cell lymphoma 6 protein	BCL6	18876.5	8048.9	13246.7	15952.6	10904.5	13507	13422.7	20668.9	15151	38982.5	12789.1	24258.2	43464.2	25885.7	0.518538	0.043
Q13126	S-methyl-5'-thioadenosine phosphorylase	MTAP	640709	349044	638874	725528	728374	833542	652678	1514450	1226040	1504000	1380760	1087870	861997	1.26252e+06	0.516965	0.0006
Q9UKE5	TRAF2 and NCK-interacting protein kinase	TNIK	50683.5	23352.1	50386.9	29013.8	29362.9	31161.6	35660.1	62816.1		77995	98525.1	31691.2	75585.8	69322.6	0.514408	0.0154
Q9NUQ3	Gamma-taxilin	TXLNG	84361.6	32473.3	67267.9	91483.8	73251.1	42435.5	65212.2	108599	129417	127515	129263	111137	157415	127224	0.512576	0.0004
H7BZB3	Carbamoyl-phosphate synthetase 2, aspartate transcarbamylase, and dihydroorotase (Fragment)	CAD	49682.4	26992.3	51668.8		31685.6	41845.5	40374.9	121516	72042.7	60567.1	100208	79139.5	39261.3	78789.1	0.512443	0.0215
P80303	Nucleobindin-2	NUCB2	603176	760014	1055190	701356	476295	553734	691628	727609	1606820	968135	1881280	672475	2259930	1.35271e+06	0.511291	0.0408
Q8N4T8	3-oxoacyl-[acyl-carrier-protein] reductase	CBR4	163002	373894	198343	239026	380986	615772	328504	600741	994557	682961	570556	719419	287804	642673	0.511152	0.022
Q9Y5L4	Mitochondrial import inner membrane translocase subunit Tim13	TIMM13	1846120	1166960	1265290	856646	1406630	1328770	1311736	2351660	3534830	2002120	2017870	2038360	3493640	2573080	0.509792	0.0034
Q8N4C7	Syntaxin-19	STX19	52413.6	55072	68388.7	50996.5	49188.3	49441.8	54250.2	129345	161027	64381.5	97882	97133	93271.3	107173	0.506191	0.0036
P16219	Short-chain specific acyl-CoA dehydrogenase, mitochondrial	ACADS	260182	161562	292957	214299	203393	178596	218498	834119	397645	390657	216798	289625	467721	432761	0.504894	0.0392
Q9NZW5	Protein PALS2	PALS2	205689	99805.5	117083	41386.4	101090	180348	124234	300474	144700	230698	363745	101393	339715	246788	0.503403	0.034
P34897	Serine hydroxymethyltransferase, mitochondrial	SHMT2	1398080	2043320	3986750	665834	2047020	2110150	2041859	3801890	3601920	4008350	7096110	3635720	2317550	4.07692e+06	0.500833	0.0279
P26440	Isovaleryl-CoA dehydrogenase, mitochondrial	IVD	633599	453816	534867	754075	839347	1046240	710324	2333910	1949720	974852	1148390	1605370	541614	1.42564e+06	0.498248	0.0307
O60220	Mitochondrial import inner membrane translocase subunit Tim8 A	TIMM8A	748227	533701	538050	268179	554025	555700	532980	1014960	1254760	940822	730495	1032660	1444770	1.06974e+06	0.498231	0.0012
Q9P275	Ubiquitin carboxyl-terminal hydrolase 36	USP36	126201	70493.3	75209	24064.4	64321.3	62131.7	70403.4	168133	88036.1	202824	112287	139830	137995	141518	0.497489	0.0075
Q9UGK8	Secretion-regulating guanine nucleotide exchange factor	SERGEF	50215.5	11091.3	32114.9	58606	40686.8	24344.1	36176.4	47422.7	63380.8	77655.4	101041	65814.4	85696.1	73501.7	0.492185	0.0051
Q9NP74	Palmdelphin	PALMD	142478	41232.1	79613.4	157878	180777	121636	120602	254721	215186	193346	359552	88535.6	380842	248697	0.484937	0.0267
Q13424	Alpha-1-syntrophin	SNTA1	16953.7		13973.9	17471	12249.8	19027.1	15935.1	12676.4	20189.3	45703.1	40716.9		45208.4	32898.8	0.484367	0.0414
O75648	Mitochondrial tRNA-specific 2-thiouridylase 1	TRMU	53136.8	40522	61806.1	61024	44961.8	33539.5	49165	101155	76469.9	54152.9	174295	66201.3	139292	101928	0.482352	0.0225
Q02252	Methylmalonate-semialdehyde/malonate-semialdehyde dehydrogenase [acylating], mitochondrial	ALDH6A1	1761080	1188200	1194650	4639230	1608720	3601790	2.33228e+06	7116900	7905430	4524820	3336510	2276860	3930810	4848555	0.481025	0.0414
Q9BXW7	Haloacid dehalogenase-like hydrolase domain-containing 5	HDHD5	286291	214512	314033	125677	143809	253866	223031	462071	475584	549702	360420	373351	565899	464504	0.480149	0.0004
Q16600	Zinc finger protein 239	ZNF239	3888.45		3751.42	1376.45	4333.18	4383.31	3546.56	10058.6		7917.53	7131.93	4510.04		7404.52	0.478972	0.0141
Q03154	Aminoacylase-1	ACY1	618067	429471	403775	325714	772921	468146	503016	1586850	1687770	904275	942485	930208	283484	1.05585e+06	0.47641	0.0313
A6NJ78	12S rRNA N4-methylcytidine (m4C) methyltransferase	METTL15	52875.4	25872.8	62833.8	68822.5	33197.4	35380.9	46497.1	87532	117001	122160	75163.4	120047	78001.7	99984.2	0.465045	0.0009
Q9H6W3	Ribosomal oxygenase 1	RIOX1	177677	72482.2	100986	108782	127181	134646	120292	361075	150823	304182	304781	126496	310281	259606	0.463365	0.0077
O43900	Prickle planar cell polarity protein 3	PRICKLE3	8698.37	10737.6		25428.5	12945	17111.9	14984.3	43876.8	31186.8	17470.9	52047	24533.9	25031.6	32357.8	0.46308	0.0253
Q8N335	Glycerol-3-phosphate dehydrogenase 1-like protein	GPD1L	324923	145921	187064	169220	300824	232407	226726	448884	666339	236852	790363	377611	424830	490813	0.461941	0.0131
Q7Z412	Peroxisome assembly protein 26	PEX26	19995.7	20602.8	22977.7		18078.3	14616.4	19254.2	30749	52393	29584.9	64870.3	45830.2	30101.7	42254.8	0.455668	0.0076
Q9NSI0	PRED58 protein (Fragment)	PRED58	3280.04		4860.8		6156.18	1848.39	4036.35	8051.98	8295.41	6359.61	8111	10698.2	11724.7	8873.48	0.454878	0.0047
Q9HBH1	Peptide deformylase, mitochondrial	PDF	59364.4	115642	79289.6	40394.6	69762.4	60961.9	70902.5	161121	126011	119713	102082	321599	114667	157532	0.450083	0.0342
Q5GFL6	von Willebrand factor A domain-containing protein 2	VWA2	17309.5	26670.1	15565.1	45313.5	41633	15148.4	26939.9	68067.7	61014.9	74947.8	68554.4		28519.3	60220.8	0.447352	0.0071
P25942	Tumor necrosis factor receptor superfamily member 5	CD40	162252	105985	108235	11301.9	160318	124100	112032	388585	299525	298431	43702.5	349334	138162	252957	0.44289	0.0378
P13762	HLA class II histocompatibility antigen, DR beta 4 chain	HLA-DRB4			130335	56489.9	200909	416007	200935	536882		596806	347375		343020	456021	0.440627	0.0453
Q96EK6	Glucosamine 6-phosphate N-acetyltransferase	GNPNAT1	232953	259150	302665	150033	173040	242722	226760	470408	262631	352946	1032570	469108	551284	523158	0.433446	0.0248
Q96C57	Protein CUSTOS	CUSTOS	56871.2	70235.9	100701	54283.7	93578.2	93838.3	78251.4	232433	131734	206961	87864.1	107054	321561	181268	0.431689	0.02
P53985	Monocarboxylate transporter 1	SLC16A1	531609	137772	268100	492592	619547	603994	442269	1979060	322550	1050410	1159090	824625	813765	1.02492e+06	0.431517	0.0343
Q4G0A6	Probable ubiquitin carboxyl-terminal hydrolase MINDY-4	MINDY4	67363.8	106958	62897	24195.9	82231.4	49599.7	65541	263122	136364	204462	155243	40910.2	111812	151986	0.431232	0.0267
Q6IPJ9	Ladinin-1	LAD1	105851	41936.7	95173.3	135191	194347		114500	217730		207277	334618	315185		268702	0.426121	0.0066
Q9BYZ2	L-lactate dehydrogenase A-like 6B	LDHAL6B		14277.2	31754.9	22577.5	14012.2	12762.8	19076.9	38781.7	38844.2	63579.8	51166.2	52661.2	25425.2	45076.4	0.423213	0.0044
Q8NE62	Choline dehydrogenase, mitochondrial	CHDH	46029.4	62837.2	67335.3	233841	126836	70074.5	101159	294622	152665	329577	424075	158509	78924.7	239729	0.421972	0.0451
A0A5C2GHB7	IG c677_heavy_IGHV3-9_IGHD6-13_IGHJ4 (Fragment)		38582.3	28684.6	36611.4	31193.9	11274.6	62958.1	34884.2	71237	87088	88482.3	115497	86619.8	50425.7	83225	0.419155	0.0015
A0A8D9MNR7	mRNA (Fragment)	IGHV1-69	1154920	549309	1088500	722769	1273070	3124490	1318843	3043990	5040960	1539080	5460660	2294200	1576130	3159170	0.417465	0.0434
Q7L3V2	Protein Bop	RTL10	3620.9		5387.41	6331.88	2835.16		4543.84	12950.3	6123.54	14082.3	6278.48	15008.2	11107.5	10925.1	0.41591	0.0154
Q16762	Thiosulfate sulfurtransferase	TST	1249720	666748	1016760	1018500	1323130	997250	1.04535e+06	5287940	1640830	2132360	2690540	2248100	1309190	2.55149e+06	0.409702	0.0286
P28068	HLA class II histocompatibility antigen, DM beta chain	HLA-DMB	230111	134678	202153	65961.6	187266	237189	176226	763588	767379	369916	330824	206664	179591	436327	0.403886	0.0417
Q6N063	2-oxoglutarate and iron-dependent oxygenase domain-containing protein 2	OGFOD2	19066.6	54086.8	48663.8	14173.6	33975.8	42800.7	35461.2	107640	96563.2	83597.3	81756.4	63167.5	126339	93177.2	0.380578	0.0004
P28067	HLA class II histocompatibility antigen, DM alpha chain	HLA-DMA	92196.4	97549.1	105130	19967.2	108456	107920	88536.4	403174	391898	204161	163301	135621	99182.6	232890	0.380165	0.0269
Q9Y6M0	Testisin	PRSS21	14562.7	17248.4			52244.2	9041.92	23274.3	62336.5	64968.8	25422.7	96326	77698.9	42455.6	61534.8	0.37823	0.0339
A0A804HK76	Filamin B	FLNB		41607.5	168027	103071	37786.9	149856	100070	343470	235605	225997	491978	91929.8	450602	306597	0.326388	0.0189
P01911	HLA class II histocompatibility antigen, DRB1 beta chain	HLA-DRB1	1730780	2004050	964573	1023870	2448810	1766490	1.65643e+06	11236700	5115530	3625520	2241260	3417220	4924020	5093375	0.325212	0.0266
Q30136	HLA-DRB1 protein (Fragment)	HLA-DRB1	805836	391069	1789320	886711	2394300	2149860	1.40285e+06	7130520	2318620	7400290	3444100	1976740	4161550	4.4053e+06	0.318446	0.0144
P41247	Patatin-like phospholipase domain-containing protein 4	PNPLA4	31879.7	14372.2	13275.4	16552.8	24708.3	20329.6	20186.3	59046.3	59865.9	92917.6	59742.8	39932.3	69876.3	63563.5	0.317577	0.0002
A0A2I6J2M4	MHC class II antigen (Fragment)	HLA-DRB1	364715	126604		97799.8	95367.1	106950	158287	842600	806543	537606	198648	293226	526222	534141	0.29634	0.0158
A0A1B0GVJ7	KIAA1671	KIAA1671	14390.7	81773.7	43646.5		61631.1	16542.9	43597	104569	126200	170107	79912.6	131394	274472	147776	0.295021	0.012
A0A2I4Q0F7	MHC class II antigen (Fragment)	HLA-DRB1	30433.9	2392.33	20074.8	11430.6	30072.4	26237.7	20107	41791.8	48046.3	93274.2	145002	14182.9		68459.4	0.293706	0.0497
P01903	HLA class II histocompatibility antigen, DR alpha chain	HLA-DRA	1707660	1519540	1431730	1163520	2697230	2292270	1.80199e+06	14251300	5036480	5630560	2922010	3589720	5618970	6174840	0.291828	0.0273
P42771	Cyclin-dependent kinase inhibitor 2A	CDKN2A	319751	34721.1	42936	243213	147292	53588.2	140250	91094.9	250601	922583	392089	431748	935965	504013	0.278267	0.0369
Q8WYQ3	Coiled-coil-helix-coiled-coil-helix domain-containing protein 10, mitochondrial	CHCHD10	81114.3	19204.7	41605.6	56473.6	29923.6	54523	47140.8	200960	237094	150126	66134.4	257632	116173	171353	0.275109	0.0027
A0A1R4A3W3	MHC class II antigen	HLA-DPB1	188991	685103	408220	144241	312090	193432	322013	2261330	1130590	1280520	190911	537955	2152900	1.25903e+06	0.255762	0.0234
A0A140EDI1	HLA class II histocompatibility antigen DP alpha chain	HLA-DPA1	58505.2	120587	186342	19913.1	116775	124666	104465	937401	263040	746764	8168.53	210976	610130	462747	0.225749	0.0357
B4E106	cDNA FLJ53399, highly similar to Monocarboxylate transporter 1		31580.1	18578.2	17174.2	66912.4	43539.2	26275.3	34009.9	353569	53708.6	171448	112045	132143	125736	158108	0.215105	0.0158
P15309	Prostatic acid phosphatase	ACP3	19667.2	18642.3	156335	71938.6	147277	50664.6	77420.8	343504	384487	508191	401228	171201	1370750	529894	0.146106	0.0277
A0A0J9YVP6	Poly(U)-binding-splicing factor PUF60 (Fragment)	PUF60	100701	125893	156004	98918.4	149891	126715	126354	99641.6	97948.6	72963.5	77878.5	84921	123108	92743.5	1.3624	0.0208
A0A5C2GAQ3	IGH + IGL c282_light_IGKV4-1_IGKJ1 (Fragment)		52616.1	64039.7	44714.6	56574	26270.7	38262.8	47079.7	71775.8	65696.9	49047.2	67423.6	74862.7	51863.4	63444.9	0.742055	0.0424
A0A5C2GH60	IG c544_heavy_IGHV3-7_IGHD3-3_IGHJ3 (Fragment)		339574	363426		399716	279211	467741	369934	220768	274687	256538	311991	209560	237472	251836	1.46895	0.006
A0A994J409	Dynamin 1 like	DNM1L	27801.2		16997.9	27738.8	40115	26507.9	27832.2	34556.3	41938.2	34405.2	29841.4	57893.3	45470.2	40684.1	0.684104	0.0492
A0A9L9PXE4	Splicing factor 1	SF1	262107	301566	266019	157442	339921	279659	267786	168301	190641	251213	194998	180383	181410	194491	1.37685	0.0244
A1A5C5	RRBP1 protein	RRBP1	278384	235158	301464	313039	243279	203200	262421	212836	180526	182388	224429	122960	155051	179698	1.46034	0.0049
A1L4K2	Stress-activated protein kinase JNK	MAPK8	50602.1	59008.1	63525.7	89107.8	55265.7	68062.6	64262	39219.9	44112.5	47761.3	46945.9	48843.6		45376.6	1.41619	0.0155
A6MUU8	Macrophage migration inhibitory factor	MIF	472460	247782	404126	324620	268969	465917	363979	641394	523579	502519	496217	452793	482771	516546	0.704641	0.0099
A6NFI3	Zinc finger protein 316	ZNF316	43855.3	52413.1	53376.6	68543.5	54986.6	50704.4	53979.9	42311.5	38411.9	46718.7	40985	31704.9	42266.4	40399.7	1.33615	0.0059
A9QQ22	Actin nucleation promoting factor (Fragment)	WASH	129955	93677.8	113008	97826.5	98716.8	95502.6	104781	195651	129590	120523	118086	134892	119791	136422	0.768065	0.0403
B4DDE4	cDNA FLJ54582, highly similar to Ubiquitin-activating enzyme E1		113331	88968.5		65335.9	133717	104279	101126	180271	152126	142477	137447	164802	130501	151271	0.668512	0.0045
E9PL30	Zinc finger protein 273	ZNF273		56053.6	32605.8	54935.9	63572.2	69924.8	55418.5	21580.5	34416.9		42168.3	49709.9	37146.6	37004.4	1.49762	0.0469
H0Y990	ATP binding cassette subfamily E member 1 (Fragment)	ABCE1	136566	77489.7	79907.1	74833	74552.1	110128	92246	118217	154953	154776	89672.5	153496	143117	135705	0.679753	0.0162
H0Y9Q1	Leucine aminopeptidase 3 (Fragment)	LAP3	106261	81764.5	112547	105773	66674.9	102351	95895.2	176851	169466	78391.6	98106.1	175375	137453	139274	0.688538	0.0438
H0YDF9	SCRIB overlapping open reading frame protein (Fragment)	SCRIB	520258	627748	573969	374728	432135	615493	524055	418316	322219	411100	300100	562242	336862	391806	1.33754	0.0439
K7EJB5	Small nuclear ribonucleoprotein Sm D2	SNRPD2	172841	216015	200708	194059	218452	151051	192188	244597	260021	195256	242229	245688	234455	237041	0.810778	0.0093
M0R346	Protein kinase D2 (Fragment)	PRKD2	185752	134026	166650	199536	150811	175807	168764	159864	111739	135270	92214.5	165460	126917	131911	1.27938	0.0338
O00193	Small acidic protein	SMAP	432262	413053	535442	416232	430269	484891	452025	702656	661804	495532	542759	692685	807195	650438	0.694954	0.0028
O00401	Actin nucleation-promoting factor WASL	WASL	470814	365202	320869	300362	399297	514056	395100	412860	251260	327752	252778	215893	250363	285151	1.38558	0.0357
O14786	Neuropilin-1	NRP1	248298	199433	213930	220642	177984	228182	214745	108717	211410	160190	116780	187479	127052	151938	1.41337	0.0094
O43292	Glycosylphosphatidylinositol anchor attachment 1 protein	GPAA1	343030	350818	275312	392770	341182	347117	341705	234762	227103	206678	212337	270401	378188	254912	1.34048	0.0173
O43572	A-kinase anchor protein 10, mitochondrial	AKAP10	71682.6	82392	94479.7	58989.4	72680.3	91757.3	78663.6	54354.7	60856.2	64061.4	61517.6	80166	61626	63763.7	1.23367	0.0459
O43583	Density-regulated protein	DENR	762514	570369	757883	595084	541968	742210	661671	1118850	1076730	1080350	982852	544584	739113	923746	0.716291	0.0296
O43924	Retinal rod rhodopsin-sensitive cGMP 3',5'-cyclic phosphodiesterase subunit delta	PDE6D	204470	192056	220227	200841	169182	162718	191582	146137	128841	128343	150189	167986	159472	146828	1.30481	0.0024
O60232	Protein ZNRD2	ZNRD2	390679	317845	665671	600207	454185	487003	485932	935667	750153	795981	541211	585420	650461	709816	0.684589	0.0186
O60566	Mitotic checkpoint serine/threonine-protein kinase BUB1 beta	BUB1B	59758	46777.6	73778.1	56961.2	47974.3	78247	60582.7	71359.4	82820.8	91170.6	103603	105665	53405.7	84670.8	0.715509	0.033
O60568	Multifunctional procollagen lysine hydroxylase and glycosyltransferase LH3	PLOD3	782009	1034220	949773	874359	823105	632618	849347	654089	859803	495716	550125	738498	496621	632475	1.34289	0.0253
O60664	Perilipin-3	PLIN3	985999	804905	1140680	492125	857469	920378	866926	619215	665327	564995	607647	633641	605834	616110	1.4071	0.019
O75063	Glycosaminoglycan xylosylkinase	FAM20B	148729	196517	165539	118781	106520	150517	147767	86620.5	98065.1	135142	130078	115355	110715	112663	1.31159	0.0438
O75787	Renin receptor	ATP6AP2	262632	236117	366914	433844	233494	342585	312598	168290	260102	213240	170745	277694	214742	217469	1.43744	0.0311
O76094	Signal recognition particle subunit SRP72	SRP72	339549	363074	389255	287063	283839	385026	341301	381063	370976	490479	435342	498265	625704	466972	0.730882	0.0151
O94826	Mitochondrial import receptor subunit TOM70	TOMM70	940062	1060950	951710	917595	837573	739574	907911	1364930	1590710	1261400	1136700	1174690	1266610	1.29917e+06	0.698837	0.0006
O94913	Pre-mRNA cleavage complex 2 protein Pcf11	PCF11	100334	87179.8	108794	110266	96537.7	100035	100524	124647	97558.6	145840	108120	125285	130281	121955	0.824273	0.02
O94915	Protein furry homolog-like	FRYL	160131	106678	153603	128261	142391	111121	133698	187560	150747	178612	151098	180896	229736	179775	0.743694	0.0114
O94979	Protein transport protein Sec31A	SEC31A	2546930	1804680	2363000	2645160	1672010	1941990	2162295	979711	1666480	1342430	1408960	2108720	1642800	1.52485e+06	1.41804	0.0189
O95602	DNA-directed RNA polymerase I subunit RPA1	POLR1A	161511	178224	186174	127360	151590	172931	162965	221739	224107	146590	290057	190907	265454	223142	0.730319	0.0242
P00558	Phosphoglycerate kinase 1	PGK1	12102500	11372900	14669700	14625400	12929300	14664000	1.3394e+07	25570700	17374800	15447100	17023300	15640500	18883100	18323250	0.730982	0.0136
P01116	GTPase KRas	KRAS	1041590	869785	1193800	993339	1225940	1175640	1083349	964682	1033910	916632	920787	962712	729642	921394	1.17577	0.0447
P01137	Transforming growth factor beta-1 proprotein	TGFB1	155834	149861	112630	182116	195731	165808	160330	126569	83713.3	145627	105925	138833	80727.4	113566	1.41178	0.017
P06454	Prothymosin alpha	PTMA	540500	895912	1177790	1061650	891314	690938	876351	1391330	1092710	929246	1457710	1560230	1034380	1.24427e+06	0.70431	0.027
P08574	Cytochrome c1, heme protein, mitochondrial	CYC1	4868030	3010900	3483880	2919690	4253370	4013360	3758205	4330940	5658170	4391610	3914540	6735340	6771280	5.30031e+06	0.709053	0.0285
P12236	ADP/ATP translocase 3	SLC25A6	8537230	7194440	6002620	6706760	6673770	8153710	7.21142e+06	6782570	14608500	7739870	10822300	11223500	9006330	1.00305e+07	0.718949	0.0432
P13056	Nuclear receptor subfamily 2 group C member 1	NR2C1	33187.1	34413.1	28327.1	22668.3	18567.1		27432.5	31521.5	38551.4	35271.5	50258.2		41308.8	39382.3	0.696571	0.0261
P13637	Sodium/potassium-transporting ATPase subunit alpha-3	ATP1A3	52429.4	52971.5	68165.7	46117.7	53873.5	38410.3	51994.7	80857.5	65185.3	56256.1	57854.2	62042.6	95329.9	69587.6	0.747183	0.0399
P14649	Myosin light chain 6B	MYL6B	180238	135539	237567	121884	223088	219775	186348	229361	288496	278504	297648	181194	309617	264137	0.7055	0.0204
P18074	General transcription and DNA repair factor IIH helicase subunit XPD	ERCC2	121733	117699	100102	120774	98654.1	128749	114619	128069	130098	170176	131127	133416	120811	135616	0.845169	0.0371
P18440	Arylamine N-acetyltransferase 1	NAT1	196965	132501	140050	160962	136394	142569	151574	138696	117973	95693.1	100089	114741	65830.5	105504	1.43666	0.0086
P19338	Nucleolin	NCL	6595030	6955990	9430850	7924730	6595680	9948270	7908425	12231900	9279110	11391300	9001700	10688400	8182290	1.01291e+07	0.780762	0.0294
P19447	General transcription and DNA repair factor IIH helicase subunit XPB	ERCC3	106415	112890	102866	117929	111616	121788	112251	120121	135238	212261	136433	150013	118154	145370	0.772172	0.0454
P22059	Oxysterol-binding protein 1	OSBP	649673	934884	728326	1133110	903813	921053	878476	435143	746565	646548	452605	803340	717165	633561	1.38657	0.0265
P22079	Lactoperoxidase	LPO			38839.3	42374.5	31957.1	28097.9	35317.2		36764.2	52178.2	47704.8	58867	45955.4	48293.9	0.731297	0.0361
P22681	E3 ubiquitin-protein ligase CBL	CBL	201821	189957	233680	188352	194102	141168	191513	227096	240637	286021	239378	231199	251574	245984	0.77856	0.0045
P22695	Cytochrome b-c1 complex subunit 2, mitochondrial	UQCRC2	2676910	2643120	2116780	2558450	2697440	2153890	2.47443e+06	3618930	5007690	3930360	2960380	3083740	2258470	3476595	0.71174	0.0316
P25054	Adenomatous polyposis coli protein	APC	96403.7	69973.7	80397.2	96961.4	97743	87215.4	88115.7	80130.3	67110.2	69103.3	71419.1	53912.3	76007.2	69613.7	1.26578	0.0104
P28062	Proteasome subunit beta type-8	PSMB8	1281900	935811	1277510	1339360	1785270	1397100	1.33616e+06	2203250	1975490	2126720	1623590	1913760	1346840	1.86494e+06	0.716461	0.0121
P28065	Proteasome subunit beta type-9	PSMB9	484740	325335	614415	451830	571767	477312	487566	844259	693089	950679	531289	800730	467265	714552	0.682339	0.0258
P29692	Elongation factor 1-delta	EEF1D	5117020	5598410	6351280	4562140	5064170	4731870	5.23748e+06	4280330	5173030	3273890	4051970	4664000	4443230	4.31441e+06	1.21395	0.0325
P31930	Cytochrome b-c1 complex subunit 1, mitochondrial	UQCRC1	2889370	2871090	2161830	2416610	2704120	2050250	2515545	3791790	4874610	4208840	3219960	3305920	2409820	3.63516e+06	0.692005	0.0146
P31942	Heterogeneous nuclear ribonucleoprotein H3	HNRNPH3	1736110	1479690	1340020	1626690	1666170	1910500	1626530	1368140	1146980	1672440	1015880	1491510	960644	1.27593e+06	1.27478	0.0319
P32780	General transcription factor IIH subunit 1	GTF2H1	87467.6	78810.8	90163.4	86824.2	60724.1	97125.3	83519.2	112919	97789.7	183920	107767	120534	98514.8	120241	0.6946	0.027
P36507	Dual specificity mitogen-activated protein kinase kinase 2	MAP2K2	841882	835234	858006	711133	914903	899433	843432	726429	655905	707472	568360	902057	595211	692572	1.21782	0.0245
P37108	Signal recognition particle 14 kDa protein	SRP14	656640	713904	643494	497588	619916	768616	650026	1156210	998055	785814	1176260	811407	783715	951910	0.682865	0.0049
P41214	Eukaryotic translation initiation factor 2D	EIF2D	300790	238469	284509	139980	265281	256303	247555	344203	474911	274235	421699	247056	390393	358750	0.690051	0.0261
P42696	RNA-binding protein 34	RBM34	139598	147938	123326	94532.7	108614	118182	122032	240799	139617	149029	181782	193281	138400	173818	0.702066	0.0172
P43034	Platelet-activating factor acetylhydrolase IB subunit beta	PAFAH1B1	2781340	2349670	2471960	3941290	2966110	2880130	2.89842e+06	1883670	2263490	1993160	1649730	2899500	2053880	2123905	1.36466	0.0233
P45985	Dual specificity mitogen-activated protein kinase kinase 4	MAP2K4	212420	218931	248609	183527	229491	257913	225148	133877	179352	154791	168381	170225	194847	166912	1.3489	0.0018
P46019	Phosphorylase b kinase regulatory subunit alpha, liver isoform	PHKA2	176252	100348	153806	184631	190650	153461	159858	239776	229175	229858	164126	267656	169312	216650	0.737861	0.0249
P47813	Eukaryotic translation initiation factor 1A, X-chromosomal	EIF1AX	767475	588556	715140	612236	756375	629516	678216	678544	808367	1058190	871558	755688	939185	851922	0.796101	0.0214
P47985	Cytochrome b-c1 complex subunit Rieske, mitochondrial	UQCRFS1	2484370	2935730	1587600	2784200	2842310	2308740	2.49049e+06	2789910	4149310	3732830	3317890	3274840	2751610	3336065	0.746536	0.0185
P48444	Coatomer subunit delta	ARCN1	2670110	2649620	2856910	2749920	1772100	2363950	2510435	1805470	1998010	1600490	2260290	2375720	1965260	2.00087e+06	1.25467	0.0288
P49069	Guided entry of tail-anchored proteins factor CAMLG	CAMLG	93054.7	82688.8	79585.2	99825.9	99611.7	89227.7	90665.7	114696	151761	89243.5	140185	113132	93770.5	117131	0.774051	0.0329
P49458	Signal recognition particle 9 kDa protein	SRP9	1720000	1511930	1586890	1160690	1311960	1221670	1.41886e+06	2229320	2613550	1466480	2591940	1705050	1740160	2057750	0.689518	0.0155
P49591	Serine--tRNA ligase, cytoplasmic	SARS1	1823950	1403220	1804050	1677070	2035050	1932050	1.77923e+06	2585490	2332410	2091280	2123990	1927570	1943830	2.16743e+06	0.820895	0.0175
P49770	Translation initiation factor eIF-2B subunit beta	EIF2B2	420936	305959	311122	302975	243281	218700	300496	433901	415989	301787	401716	414929	336781	384184	0.782166	0.0414
P50613	Cyclin-dependent kinase 7	CDK7	107083	97322.3	109908	96932.1	64767.2	76107.2	92020	104345	128454	124360	166893	98393.8	104100	121091	0.759924	0.0451
P51452	Dual specificity protein phosphatase 3	DUSP3	483654	513796	493148	320760	370141	419799	433550	235158	424061	316926	218201	385505	384201	327342	1.32445	0.0469
P51668	Ubiquitin-conjugating enzyme E2 D1	UBE2D1	347910	444312	407731	415176	413789	483590	418751	336446	326883	285598	394891	427855	185684	326226	1.28362	0.0408
P51948	CDK-activating kinase assembly factor MAT1	MNAT1	83438.5	89266	79444.3	95287.3	55769	73532.6	79456.3	107409	106486	139981	137405	76294.6	98716.9	111049	0.715508	0.0196
P52848	Bifunctional heparan sulfate N-deacetylase/N-sulfotransferase 1	NDST1	94423.1	79358.7	71571.6	57275.3	65954.8	104845	78904.8	35186.3	68216.5	54749.5	50262.4	63325.3	46905.1	53107.5	1.48575	0.0147
P53007	Tricarboxylate transport protein, mitochondrial	SLC25A1	1390300	937912	850355	1150890	670511	850670	975106	1136630	2100450	1244410	1407420	1471540	1288330	1.44146e+06	0.67647	0.0238
P53597	Succinate--CoA ligase [ADP/GDP-forming] subunit alpha, mitochondrial	SUCLG1	1387530	1742030	1097820	1422720	1357520	1752070	1.45995e+06	1787790	3023050	1986950	1570140	2213050	1596810	2.02963e+06	0.719317	0.042
P53618	Coatomer subunit beta	COPB1	2261230	2188770	2370050	2281060	1472330	1828840	2.06705e+06	1480090	1665290	1367020	1915010	1998770	1656810	1.6805e+06	1.23002	0.0493
P54259	Atrophin-1	ATN1	74539.9	50344.4	70919.8	53293	66421	53748.8	61544.5	114145	57147.6	119521	70725.1	90499.1	73732.5	87628.4	0.702335	0.0401
P57789	Potassium channel subfamily K member 10	KCNK10	80633.6	95371.7	111490	80549.1	85915	112561	94420.1	183649	119916	120478	142407	92870.5	148372	134615	0.701406	0.0167
P60468	Protein transport protein Sec61 subunit beta	SEC61B	2789840	2414600	2790820	2437700	2211450	2069950	2.45239e+06	1821930	1726540	1678600	2398590	2239660	2277070	2.02373e+06	1.21182	0.0355
P60891	Ribose-phosphate pyrophosphokinase 1	PRPS1	412962	357229	502867	336590	454216	382346	407702	455025	452619	593005	547088	535078	489320	512022	0.796257	0.0123
P61011	Signal recognition particle subunit SRP54	SRP54	262118	260048	318316	261500	297666	376493	296024	392221	339035	474414	423673	334837	583944	424687	0.697039	0.0132
P61221	ATP-binding cassette sub-family E member 1	ABCE1	637209	607869	682587	432050	463450	608077	571874	823038	915514	824037	656698	799830	858497	812936	0.703467	0.0012
P61244	Protein max	MAX	116913	101715	130762	122054	137841	128800	123014	229130	139758	224432	127594	133745	151312	167662	0.733704	0.0466
P62253	Ubiquitin-conjugating enzyme E2 G1	UBE2G1	188033	267442	225132	309636	228660	257593	246083	147785	179305	152409	211234	209535	176134	179400	1.3717	0.0083
P62256	Ubiquitin-conjugating enzyme E2 H	UBE2H	461489	650079	428323	627780	514694	449031	521899	326697	438664	300076	436833	430688	282064	369170	1.41371	0.0112
P62826	GTP-binding nuclear protein Ran	RAN	7729110	7869440	9067770	10978700	7366280	10259000	8.87838e+06	13575700	9552610	10939200	11873900	9581290	10863900	1.10644e+07	0.802425	0.0301
P84090	Enhancer of rudimentary homolog	ERH	320485	323734	416106	374909	347071	248994	338550	343791	427980	361874	456773	426868	459767	412842	0.820047	0.0351
P98196	Phospholipid-transporting ATPase IH	ATP11A	140532	145321	185686	139913	173862	146532	155308	156545	90106	71681.3	110966	138752	105573	112271	1.38333	0.0167
Q00169	Phosphatidylinositol transfer protein alpha isoform	PITPNA	1266830	967894	1107760	1391310	1712220	1252410	1.28307e+06	790539	1259650	830453	859690	915557	718271	895693	1.43249	0.0139
Q00341	Vigilin	HDLBP	1723490	1230200	1814660	1405510	1124670	1174060	1.4121e+06	886203	1124850	1102850	1259140	1085830	681077	1023325	1.37991	0.0241
Q00577	Transcriptional activator protein Pur-alpha	PURA	1828110	1359670	1128720	1746380	1644320	1970140	1612890	1220820	1233430	1186670	701028	1243570	1190450	1129328	1.42819	0.0106
Q02040	A-kinase anchor protein 17A	AKAP17A	892542	551105	947020	1152850	1123420	794855	910299	1107790	899460	1913830	1385960	1268160	1390790	1327665	0.685639	0.0313
Q05397	Focal adhesion kinase 1	PTK2	775747	780188	543652	422506	550966	581957	609169	580191	356081	345571	298653	519959	496589	432841	1.40738	0.0388
Q05CW7	NAT10 protein (Fragment)	NAT10	49522.6	42597	39012.5	32048.5	48331.1	58220.8	44955.4	81265.5	70743.5	59014.1	45255.1	48133.8	88284.5	65449.4	0.686873	0.0297
Q05DH4	FHF complex subunit HOOK-interacting protein 1A	FHIP1A	110698	86232.3	142997	164636	143752	137131	130908	224962	141765	251374	153346	180986	191473	190651	0.686635	0.0155
Q08AD1	Calmodulin-regulated spectrin-associated protein 2	CAMSAP2	87740.2	64945.9	74108.9	57900.8	55325.8	91949.6	71995.2	35183.9	49554.6	56501.6	49593	56267.7	51531.1	49772	1.4465	0.0101
Q09328	Alpha-1,6-mannosylglycoprotein 6-beta-N-acetylglucosaminyltransferase A	MGAT5	90726.9	100906	86089.5	118398	92379.4	73678.6	93696.4	44682.1	81818	48536.9	73367.1	101403	55236.5	67507.3	1.38795	0.0369
Q0VDD8	Dynein axonemal heavy chain 14	DNAH14	227206	166440	186509	143108		210548	186762	109787	147016	99252.2	114076	175676	166355	135360	1.37974	0.0291
Q12873	Chromodomain-helicase-DNA-binding protein 3	CHD3	315575	547899	384371	315110	535856	464955	427294	262128	294428	374899	278304	414305	266426	315082	1.35614	0.0487
Q12979	Active breakpoint cluster region-related protein	ABR	314415	234456	323256	223807	333959	166674	266094	167817	204555	195636	104372	284861	130182	181237	1.46821	0.049
Q12980	GATOR1 complex protein NPRL3	NPRL3	59881.6	60823.4	61908.6	67364.9	55936.6	69247.7	62527.1	81275.9	68713	90382.6	68585.3	73578.2	68573.6	75184.8	0.831646	0.0126
Q13045	Protein flightless-1 homolog	FLII	349342	366458	404859	368385	397023	331058	369521	490678	448241	323270	544520	477833	418098	450440	0.820355	0.0334
Q13112	Chromatin assembly factor 1 subunit B	CHAF1B	104181	136382	171530	102466	239157	108816	143755	201613	159444	258790	243053	207593	167027	206253	0.696984	0.0448
Q13144	Translation initiation factor eIF-2B subunit epsilon	EIF2B5	413640	336353	293317	268894	371691	305531	331571	482361	376254	374502	375216	474081	404605	414503	0.799924	0.0205
Q13185	Chromobox protein homolog 3	CBX3	2300300	2226600	2547870	2534440	2589350	2312020	2418430	2168330	1624110	2412060	1880200	1988150	2381190	2.07567e+06	1.16513	0.0342
Q13362	Serine/threonine-protein phosphatase 2A 56 kDa regulatory subunit gamma isoform	PPP2R5C	221731	105080	215682	170380	156293	173251	173736	127024	130879	132912	155880	109573	133547	131636	1.31982	0.0455
Q13535	Serine/threonine-protein kinase ATR	ATR	39685.1	57278.6	62422	55619.9	45503.1	29646.5	48359.2	46565.7	77559.2	92886.4	70248.2	62801.3	76007.7	71011.4	0.681006	0.0191
Q13601	KRR1 small subunit processome component homolog	KRR1	287424	320746	256681	163402	250060	247836	254358	269739	276089	402960	338071	385182	291604	327274	0.777202	0.0445
Q13889	General transcription factor IIH subunit 3	GTF2H3	85660.2	79849.5	71112.8	72115.5	56133.8	89257.1	75688.1	64192	103061	134327	108456	109367	90513.8	101653	0.744575	0.0353
Q13905	Rap guanine nucleotide exchange factor 1	RAPGEF1	219291	204583	235999	171778	285281	194596	218588	127614	162637	174159	82732.9	196333	135038	146419	1.49289	0.0104
Q14137	Ribosome biogenesis protein BOP1	BOP1	502944	519001	475916	212042	372884	445110	421316	478963	428718	681149	517368	687609	675674	578247	0.72861	0.0407
Q14160	Protein scribble homolog	SCRIB	987518	1233940	1086020	863102	1171610	1072100	1.06905e+06	866765	724446	791929	578314	1069170	1060550	848529	1.25988	0.0433
Q14165	Malectin	MLEC	2066850	2130930	1856670	1575630	1319530	1888170	1.8063e+06	2731740	2235890	2861780	2853370	1672530	3141020	2.58272e+06	0.699377	0.0116
Q14232	Translation initiation factor eIF-2B subunit alpha	EIF2B1	512674	376192	428662	456363	293676	358267	404306	575994	583767	624778	444082	449783	776289	575782	0.702185	0.0163
Q14444	Caprin-1	CAPRIN1	763317	909804	884935	955217	1185610	1072870	961959	1236740	1071980	1054080	1318180	1035430	1250490	1161150	0.828454	0.0292
Q14653	Interferon regulatory factor 3	IRF3	379984	314023	486281	454967	457758	326980	403332	282930	249957	275536	389792	325706	228878	292133	1.38064	0.0154
Q14667	Bridge-like lipid transfer protein family member 2	BLTP2	64201.9	58519.5	59595.1	50639	50617.5	69057.5	58771.8	49975.3	50749.4	44439.1	49614.6	43552.1	51268.2	48266.4	1.21765	0.0097
Q14697	Neutral alpha-glucosidase AB	GANAB	7383690	9645730	7950480	8570250	7254890	8422260	8204550	5041680	5249710	7669810	4089110	6711650	7618090	6.06334e+06	1.35314	0.0125
Q14814	Myocyte-specific enhancer factor 2D	MEF2D	158912	140288	177440	148184	129485	111854	144360	90498	90869.1	139325	93629	112208	114974	106917	1.35021	0.0118
Q14865	AT-rich interactive domain-containing protein 5B	ARID5B	97922.3	122167	128841	60729.1	85635.9	118365	102277	108358	60865.4	83724.3	61526.2	42766.9	59527.3	69461.4	1.47243	0.0434
Q15020	Squamous cell carcinoma antigen recognized by T-cells 3	SART3	606329	588695	606493	394717	495295	728790	570053	1148480	887995	979315	529862	543498	902569	831953	0.685199	0.0399
Q15149	Plectin	PLEC	12475500	10205000	8279250	8078940	9482910	8785230	9.55114e+06	5620240	8050350	6443180	2317490	10182000	6619730	6.53883e+06	1.46068	0.0379
Q15276	Rab GTPase-binding effector protein 1	RABEP1	130883	97872.2	128314	142946	100042	95077.4	115856	77605.9	112002	91207.3	80802.1	89050.2	91171.8	90306.6	1.28292	0.0255
Q15334	Lethal(2) giant larvae protein homolog 1	LLGL1	136740	128869	158534	65102.8	122011	156283	127923	58534.7	91271.1	114610	60033.6	99373.9	104436	88043.2	1.45296	0.04
Q15397	Pumilio homolog 3	PUM3	473646	357382	366867	261156	327312	384617	361830	400327	389441	537160	449792	583601	598845	493194	0.733646	0.0194
Q15678	Tyrosine-protein phosphatase non-receptor type 14	PTPN14	105638	97674.1	95722.6	80119.4	128697	83721.2	98595.4	38277	73692	112529	43580.9	86606.3	48980.7	67277.6	1.4655	0.0468
Q3B726	DNA-directed RNA polymerase I subunit RPA43	POLR1F	59226.7	75763.2	83168.4	65230.6	88743.1	69365.1	73582.9	88086.5	112031	100126	127559	79496.7	118473	104295	0.705524	0.0058
Q4V328	GRIP1-associated protein 1	GRIPAP1	215430	141957	240647	189734	273494	154769	202672	255040	253313	230047	254988	317504	263924	262469	0.772173	0.031
Q5JTV8	Torsin-1A-interacting protein 1	TOR1AIP1	965914	1506010	907256	996474	1133150	1277250	1131009	839565	849305	806674	673075	1079880	839644	848024	1.3337	0.0246
Q5T2E6	Armadillo-like helical domain-containing protein 3	ARMH3	59184.4	62893.1	47589.3	39704.5	34227.9	37762.2	46893.6	29584.8	47218.9	18462.7	41283.7	31658.1	26119.3	32387.9	1.44787	0.0479
Q66PJ3	ADP-ribosylation factor-like protein 6-interacting protein 4	ARL6IP4	361445	331294	316789	227499	460385	368906	344386	449399	509639	740930	531844	337460	449775	503174	0.684427	0.0306
Q68CZ6	HAUS augmin-like complex subunit 3	HAUS3	18224.5	21142.5	28713.8	32121.2	22659.7	17231.7	23348.9	35227	26702.1	32736.9	34559.4	21396.9	42550	32195.4	0.725225	0.0443
Q6GMR7	Fatty-acid amide hydrolase 2	FAAH2	8560.41	14575.3	9321.11	12803.1	8140.91	17397.1	11799.7	18627.3	18552.5	14299.3	23721.2	10764.4	19644	17601.5	0.67038	0.0356
Q6IQ26	DENN domain-containing protein 5A	DENND5A	25810.3	18455.3	24219.3		12876.5	16680.3	19608.3	15365.6	15712.1	13950	13148.5	9954.87	14454.1	13764.2	1.42459	0.0352
Q6J1Z9	Hemoglobin alpha 1 (Fragment)	HBA1	479127	590689	421795	507376	249052	345315	432226	242424	307013	265723	315659	308916	289575	288218	1.49965	0.0182
Q6NUK1	Mitochondrial adenyl nucleotide antiporter SLC25A24	SLC25A24	1482440	1643920	1228170	1925560	1947600	1468400	1616015	2416930	2565570	1596860	2231190	2370980	1859040	2.17343e+06	0.743533	0.015
Q6P0Q8	Microtubule-associated serine/threonine-protein kinase 2	MAST2	41790.2	33734.6	25244.4	44827.2	36709.5	42853.6	37526.6	25783.3	26632.2	26796.7	29457.5	31951.1	23977.2	27433	1.36794	0.0101
Q6P1K8	General transcription factor IIH subunit 2-like protein	GTF2H2C	97297.8	111873	94310.4	110687	90809.6	109944	102487	125295	142954	179152	148863	136079	120290	142106	0.721203	0.0018
Q6P4F9	RASAL2 protein (Fragment)	RASAL2	47656.2	31004	48299.1	29274	38587.9	23698.6	36420	21938	23527.7	27517.7	31198.8	30974.8	21848.2	26167.5	1.3918	0.046
Q6PD74	Alpha- and gamma-adaptin-binding protein p34	AAGAB	118499	255471	154325	154405	175025	154322	168674	150028	98778.5	98792.5	92302.2	109259	161540	118450	1.42401	0.0491
Q6PEY2	Tubulin alpha-3E chain	TUBA3E	1555280	982911	1322320	1651160	1492210	1372240	1.39602e+06	944533	1037300	1256630	1089890	806549	1222860	1059627	1.31746	0.0175
Q6Y7W6	GRB10-interacting GYF protein 2	GIGYF2	247211	232478	355780	259415	205120	244599	257434	298343	294595	314044	483640	330655	328561	341640	0.753524	0.0408
Q6ZUT9	DENN domain-containing protein 5B	DENND5B	492715	392823	542521	532418	334522	588531	480588	255369	387465	394744	258381	407768	326491	338370	1.42031	0.0153
Q6ZVM7	TOM1-like protein 2	TOM1L2	219084	198078	200587	267854	113570	152600	191962	137337	123228	84954.1	132103	160810	166162	134099	1.4315	0.0425
Q71UM5	Ribosomal protein eS27-like	RPS27L	1210200	1074490	1296590	781564	1275530	1205040	1140569	1012500	806291	834983	916988	894751	1029600	915852	1.24536	0.027
Q7L3B6	Hsp90 co-chaperone Cdc37-like 1	CDC37L1	74044.5	36725.6	54969.3	75577	60758.5	39579.6	56942.4	50457.7	102696	75371.1	93423.4	97877.5	84754.3	84096.7	0.677107	0.0252
Q7L4I2	Arginine/serine-rich coiled-coil protein 2	RSRC2	151143	146458	177650	137460	164252	176061	158837	282053	139559	272159	226554	194813	260873	229335	0.692599	0.0126
Q7L523	Ras-related GTP-binding protein A	RRAGA	399430	267469	275819	382683	267216	237763	305063	453353	525063	325201	505791	418389	332500	426716	0.714909	0.0208
Q7Z3J3	RanBP2-like and GRIP domain-containing protein 4	RGPD4	328323	248768	294799	313314	252185	342838	296704	449975	367839	309131	351547	363210	407772	374912	0.791397	0.0118
Q7Z3K3	Pogo transposable element with ZNF domain	POGZ	354634	344162	367117	320910	451033	472970	385138	335403	273897	365190	265148	277182	366634	313909	1.22691	0.0489
Q7Z401	C-myc promoter-binding protein	DENND4A	232994	184039	177668	148869	171113	182442	182854	170678	120879	153946	106720	172923	116792	140323	1.30309	0.0268
Q7Z5L2	Coiled-coil domain-containing protein R3HCC1L	R3HCC1L	20138.6	21684.6	21398.6	22042.5	12753.1	14419.7	18739.5	15051.6	15045.8	15279.7	14899.8	15543.9	12657.4	14746.4	1.27079	0.0425
Q7Z6Z7	E3 ubiquitin-protein ligase HUWE1	HUWE1	990776	724924	1103400	964608	1376240	968252	1.02137e+06	1507470	1248120	1308370	1054420	1170010	1343010	1271900	0.803024	0.0422
Q7Z7G8	Intermembrane lipid transfer protein VPS13B	VPS13B	78935.7	121884	118718	110990	84092.1	103178	102966	72016.8	72089.8	71249.2	46097.4	59087.1	99718.1	70043.1	1.47004	0.0096
Q86TI2	Dipeptidyl peptidase 9	DPP9	169708	162331	160363	169221	163643	162118	164564	80792.3	139565	124198	68636.3	138187	116374	111292	1.47867	0.0015
Q86WN1	F-BAR and double SH3 domains protein 1	FCHSD1	156277	148569	125580	112869	128752	175019	141178	126670	100602	131123	90451.1	112299	90401.4	108591	1.30009	0.0203
Q8IUX1	Complex I assembly factor TMEM126B, mitochondrial	TMEM126B	58938.7	122401	79602.4	96989.5	40852	55183.9	75661.2	74860.5	114890	106808	132276	121846	110853	110256	0.686235	0.0403
Q8IWE5	Pleckstrin homology domain-containing family M member 2	PLEKHM2	167836	167904	164198	151657	153973	148595	159027	111456	132434	98069.4	141699	146222	124396	125713	1.265	0.0024
Q8IWY9	Codanin-1	CDAN1	90594.8	132349	100622	139461	177194	180145	136728	101289	105588	90500.3	89344	92244.2	68075.2	91173.4	1.49964	0.0182
Q8IY26	Polyisoprenoid diphosphate/phosphate phosphohydrolase PLPP6	PLPP6	41231.4	22009.6	51694.5	59388.5	57129	37928.2	44896.9	61371.3	80088.5	59133.2	57439.8	61953	77344.7	66221.8	0.677978	0.0125
Q8IY81	pre-rRNA 2'-O-ribose RNA methyltransferase FTSJ3	FTSJ3	357179	368343	268497	162127	343434	235660	289207	387191	326702	444247	434335	497095	377127	411116	0.703467	0.0145
Q8IY92	Structure-specific endonuclease subunit SLX4	SLX4	16321.2	18221.2	22253.1		21813.6	14521.5	18626.1	8788.42	17417.7	14163.2	14910.7	8673.37	12432.4	12731	1.46306	0.0197
Q8IYB7	DIS3-like exonuclease 2	DIS3L2	138303	134770	198272	112241	143884	143224	145116	213567	272328	171515	246641	191771	151223	207841	0.698206	0.0173
Q8IYT2	Cap-specific mRNA (nucleoside-2'-O-)-methyltransferase 2	CMTR2	30081.2	27428.4	52572.8	33773.4	30477.6	34478.8	34802	13892.6	26577.7	16922.5	24467.6	31909.7	29635.8	23901	1.45609	0.0432
Q8N5H3	Leucine repeat adapter protein 25	FAM89B	60257.1	44922.8		62803	55330.4	49847	54632.1	19856.7	32733.1	30721.2	51517.4	47033.8	36767.4	36438.3	1.4993	0.0139
Q8N5L8	Ribonuclease P protein subunit p25-like protein	RPP25L	227447	302136	350191	301540	415189	209943	301074	603546	372610	467005	389261	410506	373737	436111	0.690362	0.0182
Q8N5P1	Zinc finger CCCH domain-containing protein 8	ZC3H8	35049.9	42282.6	43658.6	52829.8	29919.2	37137.1	40146.2	45289.8	44504.8	65694	51921.8	56491.7	63335.8	54539.7	0.736092	0.0146
Q8N5X7	Eukaryotic translation initiation factor 4E type 3	EIF4E3	134989	114283	112979	111013	161793	122582	126273	174001	184280	188876	130564	258325	137881	178988	0.705485	0.0267
Q8N8S7	Protein enabled homolog	ENAH	892372	527964	678663	966620	600310	811483	746235	674444	395451	565395	536461	313002	595052	513301	1.4538	0.0257
Q8NCH0	Carbohydrate sulfotransferase 14	CHST14	220426	150863	177869	109985	143225	131504	155645	122757	105651	96909.3	113540	139234	50977.7	104845	1.48453	0.0298
Q8NCW6	Polypeptide N-acetylgalactosaminyltransferase 11	GALNT11	92027.1	65782.2	58721.1	76257.3	49011.2	43450.4	64208.2	31249	43192	47804.9	47444.4	49662.2	45152.7	44084.2	1.45649	0.0278
Q8NDZ2	SUMO-interacting motif-containing protein 1	SIMC1	25387	29327	19215.3	21809.6	23763.5	30896.3	25066.5	14552.1	18637.1	19935	12802.3	18482.7	16413.8	16803.8	1.49171	0.0031
Q8NEF9	Serum response factor-binding protein 1	SRFBP1	64818.9	114502	82930.9	64627.1	87811.2	71793.1	81080.5	132314	108995	124607	160965	66692.7	135946	121587	0.666854	0.023
Q8NFQ8	Torsin-1A-interacting protein 2	TOR1AIP2	366364	375083	366560	394795	509000	397597	401566	310626	284684	305267	195201	419441	309821	304173	1.32019	0.0241
Q8TBC3	SH3KBP1-binding protein 1	SHKBP1	67308.9	77840.1	95759.8	72736.8	118184	107218	89841.3	84451.5	64577.8	60344.4	59419.3	67971.6	72398.5	68193.9	1.31744	0.0398
Q8TDX7	Serine/threonine-protein kinase Nek7	NEK7	311380	280298	247448	192782	192573	264084	248094	152675	167496	242811	179840	180895	196717	186739	1.32856	0.0251
Q8WUZ0	B-cell CLL/lymphoma 7 protein family member C	BCL7C	543335	588206	664320	522434	626319	806958	625262	356138	431449	591856	489114	637358	362111	478004	1.30807	0.0437
Q92538	Golgi-specific brefeldin A-resistance guanine nucleotide exchange factor 1	GBF1	604489	674929	703849	452089	562053	599398	599468	443768	556909	355721	534184	397194	325138	435486	1.37655	0.0114
Q92539	Phosphatidate phosphatase LPIN2	LPIN2	233239	243109	206640	281043	291973	177380	238897	130921	180823	189344	121815	202484	155821	163535	1.46084	0.0069
Q92609	TBC1 domain family member 5	TBC1D5	263703	244044	316763	220057	210368	241193	249355	340979	377360	366966	341751	279466	311079	336267	0.741538	0.0023
Q92759	General transcription factor IIH subunit 4	GTF2H4	92901.6	104687	90818	98981.8	84881.2	84663.1	92822.1	116887	118166	181537	129534	120195	100027	127724	0.726738	0.0149
Q969H4	Connector enhancer of kinase suppressor of ras 1	CNKSR1	25279.1	53071.4	38939	45728.4	41048	59725.5	43965.2	41909.1	31174.7	18272.8	24924	31970.2	27644.7	29315.9	1.49971	0.0315
Q969L2	Protein MAL2	MAL2	1827830	3689670	3093260	2712290	2904250	2767110	2.8324e+06	1428810	2719790	2466580	1789180	1981390	1086420	1.91203e+06	1.48136	0.026
Q96B36	Proline-rich AKT1 substrate 1	AKT1S1	181006	132062	250316	153378	141034	153405	168534	110932	139036	123242	106160	123452	134758	122930	1.37097	0.033
Q96BW9	Phosphatidate cytidylyltransferase, mitochondrial	TAMM41	95424.5	50036.1	41046.5	50791.6	88533.2	78918.6	67458.4	91511.2	125819	103290	64782.5	95910	97183.1	96416	0.69966	0.041
Q96BZ8	Leukocyte receptor cluster member 1	LENG1	38792.7	54614	66707.4	50807.1	48448.2	51605.7	51829.2	44895.6	32521.7	36621.2	37336.4	46962.1	49582.8	41320	1.25434	0.0461
Q96CN9	GRIP and coiled-coil domain-containing protein 1	GCC1	346736	278696	369164	419765	269994	367832	342031	237682	265422	181963	259318	305634	302013	258672	1.32226	0.0197
Q96CW1	AP-2 complex subunit mu	AP2M1	1595990	987489	1185990	1226550	1084670	1342850	1.23726e+06	942189	1017110	801975	822471	932248	724943	873489	1.41645	0.004
Q96DT6	Cysteine protease ATG4C	ATG4C	59155.7	46637.3	49052	26501.9	32669.9	35594.8	41601.9	77719.4	65921.3	57310.6	55349	53675.8	58689.6	61444.3	0.677068	0.0092
Q96DZ1	Endoplasmic reticulum lectin 1	ERLEC1	247724	373553	285071	366983	316568	234506	304068	229552	182366	231072	191417	295401	233594	227234	1.33813	0.0245
Q96G03	Phosphopentomutase	PGM2	1276140	1379440	1364940	1694420	1743860	1885760	1.55743e+06	1372230	1297460	961993	1359470	1196440	1321660	1.25154e+06	1.24441	0.0285
Q96HA8	Protein N-terminal glutamine amidohydrolase	NTAQ1	107752	119720	95637.9	116055	111130	68959.7	103209	107332	36880.2	72980.7	64857.1	90761.4	55683.3	71415.8	1.44519	0.0321
Q96K21	Abscission/NoCut checkpoint regulator	ZFYVE19	209122	160411	225555	209114	256557	224317	214179	340140	303683	238665	326517	268987	261249	289874	0.738872	0.0045
Q96LT7	Guanine nucleotide exchange factor C9orf72	C9orf72	52595.8	24440.8	51499.7	58355.7	40110	56004.3	47167.7	55658.4	60982.5	51873.4	83124.8	59902.6	78332.8	64979.1	0.725891	0.0361
Q96MX6	Dynein axonemal assembly factor 10	DNAAF10	131877	158292	97446	148806	169747	170322	146082	192471	212424	163539	162862	158242	227447	186164	0.784693	0.0352
Q96P16	Regulation of nuclear pre-mRNA domain-containing protein 1A	RPRD1A	304520	223005	224754	196741	286157	241626	246134	296684	338662	454639	332734	369019	300442	348697	0.705868	0.0056
Q96S38	Ribosomal protein S6 kinase delta-1	RPS6KC1	110553	79758.4	85170.9	99674.8	77391.1	92748.6	90882.8	41267.3	68219.9	78847.6	66830.8	80886	52186.5	64706.3	1.40454	0.0093
Q96S52	GPI transamidase component PIG-S	PIGS	289375	350719	329227	319784	363673	353785	334427	245745	239500	246554	195034	240166	402044	261507	1.27885	0.0419
Q96SB4	SRSF protein kinase 1	SRPK1	133238	159468	117195	86301.2	181960	130451	134769	187784	149227	175401	287059	165236	186193	191817	0.702592	0.0395
Q96TC7	Regulator of microtubule dynamics protein 3	RMDN3	428115	566459	413888	400258	445045	453552	451220	718309	503910	415813	598129	698396	634703	594877	0.758509	0.0228
Q99614	Tetratricopeptide repeat protein 1	TTC1	563577	464570	431156	549242	641873	366850	502878	599428	656297	566158	678924	671469	616466	631457	0.796377	0.0167
Q99873	Protein arginine N-methyltransferase 1	PRMT1	1359900	948279	820791	1088720	1158120	932589	1.0514e+06	865371	819943	897848	792397	850420	616715	807116	1.30266	0.0203
Q9BRA0	N-alpha-acetyltransferase 38, NatC auxiliary subunit	NAA38	120705	95296.6		85980.7	106765	125006	106751	117014	136403	151624	140412	114116	118347	129653	0.823359	0.0409
Q9BSC4	Nucleolar protein 10	NOL10	228421	223829	209127	123241	157783	172018	185736	280453	224426	205575	259966	278800	230651	246645	0.753051	0.0166
Q9BSF8	BTB/POZ domain-containing protein 10	BTBD10	9435.87	8359.3	6605.53	8077.04	6063.75	11049	8265.08	12442	13784.9	9912.23	9077.05	13686.7	10314.6	11536.2	0.716445	0.0151
Q9BT40	Inositol polyphosphate 5-phosphatase K	INPP5K	80884.5	67511.4	67520.5	92485.9	92175.4	85379	80992.8	46065.9	67856.5	51292.9	47673	78332	55681.1	57816.9	1.40085	0.0076
Q9BTX7	Alpha-tocopherol transfer protein-like	TTPAL	39032.1	44352.9	43071.8	46898.7	33696.6	44916.8	41994.8	80187.1	57995.2	55866.2	49802.3	64005.6	51533.2	59898.3	0.701102	0.0048
Q9BV73	Centrosome-associated protein CEP250	CEP250	50050.1	41903.9	52369.4	57892.5	71978.6	56269.5	55077.3	80008.6	55408.5	97709.2	78248.4	61167.2	100992	78922.3	0.697868	0.0195
Q9BVJ6	U3 small nucleolar RNA-associated protein 14 homolog A	UTP14A	169199	194538	161959	104902	112827	118367	143632	186632	182244	173946	220401	210963	167900	190348	0.754577	0.0216
Q9BW83	Intraflagellar transport protein 27 homolog	IFT27	309862	167814	260733	268769	311898	276808	265981	438410	375597	413101	410449	271952	371349	380143	0.699686	0.0053
Q9BYB0	SH3 and multiple ankyrin repeat domains protein 3	SHANK3	27794.3	30755.5	21481.1	31859.4	25080.2	16188.4	25526.5	17148.4	15785.5	25220.5	17182.3	19805.9	14830.4	18328.8	1.3927	0.0311
Q9BZF3	Oxysterol-binding protein-related protein 6	OSBPL6	10864.6	13555.3	12593.3		14675	8838.13	12105.3		5206.24	8939.74	5680.7	9648.4	11775.9	8250.2	1.46727	0.0436
Q9BZL6	Serine/threonine-protein kinase D2	PRKD2	250026	164215	198114	218962	185148	200668	202856	167479	132421	170862	117837	202835	160841	158712	1.27813	0.0279
Q9BZV1	UBX domain-containing protein 6	UBXN6	278380	173140	215120	328379	301902	311482	268067	166974	249723	196231	134285	197546	182881	187940	1.42634	0.0213
Q9C005	Protein dpy-30 homolog	DPY30	471753	448978	555189	374432	263592	262978	396154	561703	618821	624623	678046	381390	522407	564498	0.70178	0.0258
Q9GZL7	Ribosome biogenesis protein WDR12	WDR12	444459	467685	357084	293198	351835	414296	388093	429504	421260	607132	453088	592388	545066	508073	0.763853	0.02
Q9H0J9	Protein mono-ADP-ribosyltransferase PARP12	PARP12	222690	172117	256046	173583	253305	155959	205617	260199	212890	216551	289715	286454	278226	257339	0.79901	0.0473
Q9H0S4	Probable ATP-dependent RNA helicase DDX47	DDX47	301033	345119	218513	173991	199281	232622	245093	383826	247768	361304	327215	388628	301243	334997	0.731627	0.0266
Q9H2F5	Enhancer of polycomb homolog 1	EPC1	50138.1	71066.9	68592.2	64979	52859.2	65066.6	62117	43355.4	44492.1	66885.1	41112.5	58859.5	40547.4	49208.7	1.26232	0.0466
Q9H444	Charged multivesicular body protein 4b	CHMP4B	574541	627763	710339	882456	524549	441909	626926	730926	1021130	833598	878170	662004	1020380	857701	0.730938	0.0245
Q9H4K7	Mitochondrial ribosome-associated GTPase 2	MTG2	391244	670134	575615	346757	452063	586066	503646	716303	834452	829978	494624	480815	830447	697770	0.721795	0.0477
Q9H7D7	WD repeat-containing protein 26	WDR26	241805	324499	361507	289783	276741	322971	302884	196483	246335	290377	225413	276006	274982	251599	1.20384	0.0464
Q9H7N4	Splicing factor, arginine/serine-rich 19	SCAF1	102380	89645.4	85960.8	110540	102757	77849.8	94855.5	76924.4	56958.8	81098.6	52584.8	76039.1	82964.3	71095	1.33421	0.0087
Q9H972	Uncharacterized protein C14orf93	C14orf93	44788.1	58636.4	51616.4	46266.8	64672.7	56587.2	53761.3	29890.2	28299.9	51367	21853.2	39732.1	49101.6	36707.3	1.46459	0.0147
Q9H9Y6	DNA-directed RNA polymerase I subunit RPA2	POLR1B	126006	132106	125057	78905.6	105386	128110	115928	181528	157712	100459	199487	131285	195502	160996	0.720073	0.0313
Q9HA65	TBC1 domain family member 17	TBC1D17	116751	96054.2	119033	116265	92151.6	146692	114491	79919.3	95771	95510.8	77504.1	87306.2	81470.8	86247	1.32748	0.0083
Q9HAS0	Protein Njmu-R1	C17orf75	247136	236561	198270	196964	255031	286280	236707	241551	358368	240737	353334	287723	353364	305846	0.773941	0.0285
Q9HCK1	DBF4-type zinc finger-containing protein 2	ZDBF2	174236	169942	186095	223778	180822	186903	186963	173723	125985	100186	136159	149862	148882	139133	1.34377	0.004
Q9NP66	High mobility group protein 20A	HMG20A	121568	173375	168987	92970.3	160693	188072	150944	103894	96763.5	122206	84602.1	118559	103413	104906	1.43885	0.0155
Q9NQ92	Coordinator of PRMT5 and differentiation stimulator	COPRS	57346.4	69211.5	85691.8	62764.3	110547	83689	78208.3	75654.4	137364	113668	97507.5	95816.1	153642	112275	0.696576	0.0375
Q9NQR4	Omega-amidase NIT2	NIT2	1056490	992021	864296	942958	859940	1123440	973191	1448890	1023050	1038750	1424910	1252930	1186780	1.22922e+06	0.791715	0.0141
Q9NRY4	Rho GTPase-activating protein 35	ARHGAP35	223026	179804	191425	199214	185223	220825	199920	161652	112156	175474	127023	134204	178810	148220	1.3488	0.0033
Q9NS56	E3 ubiquitin-protein ligase Topors	TOPORS	25893.3	20041.5	19150.9	27924.7	22345.1	20481.9	22639.6	23740.3	33353.6	37370	24841.9	47046.2	29668.5	32670.1	0.692975	0.0258
Q9NVM6	DnaJ homolog subfamily C member 17	DNAJC17	90496.2	100458	117350	66502.2	112583	97994.4	97564	124470	165071	109922	141707	104769	109843	125964	0.774541	0.0407
Q9NVZ3	Adaptin ear-binding coat-associated protein 2	NECAP2	414864	441301	470559	419319	332104	370756	408150	282307	350424	290841	300715	324815	381563	321778	1.26842	0.0071
Q9NX61	Transmembrane protein 161A	TMEM161A	14869.3	8755.68	9987.68		8527.62	9583.05	10344.7	14730.2	12656.2	13667.4	18321.9	14299	11654.3	14221.5	0.727396	0.0275
Q9NZ01	Very-long-chain enoyl-CoA reductase	TECR	399578	297845	379094	362041	308162	303420	341690	315778	621227	452395	620815	464771	376642	475271	0.718937	0.0333
Q9NZC3	Glycerophosphodiester phosphodiesterase 1	GDE1	119873	103402	108290	130170	93377.7	88828.9	107324	72148.6	89227	78084.6	62211.1	108093	70238.4	80000.4	1.34154	0.0147
Q9NZL4	Hsp70-binding protein 1	HSPBP1	361835	472724	370902	290295	435629	422882	392378	280095	258056	338851	253743	309654	229955	278392	1.40944	0.0044
Q9P2E5	Chondroitin sulfate glucuronyltransferase	CHPF2	88672.9	61365.8	96937.2	114673	59392.9	79472.4	83419	48857.7	57485.3	69834	40418.7	79126.2	58491.3	59035.5	1.41303	0.0409
Q9P2J3	Kelch-like protein 9	KLHL9	83469.4	37408.9	58641.5	68574.2	55725.3	62372.8	61032	61800.2	82071.5	78277.7	133019	73951	100195	88219.1	0.691823	0.0474
Q9UBF8	Phosphatidylinositol 4-kinase beta	PI4KB	117386	136433	127754	108304	119635	128975	123081	80162.7	110896	93496.4	102506	102255	130589	103318	1.19129	0.0336
Q9UFC0	Leucine-rich repeat and WD repeat-containing protein 1	LRWD1	127656	154243	167085	154955	135442	159548	149822	186922	197570	216234	207063	153995	169259	188507	0.794779	0.0068
Q9UHB9	Signal recognition particle subunit SRP68	SRP68	544634	555684	588252	444158	505896	600220	539807	653433	609729	758428	713405	744385	943329	737118	0.732321	0.0038
Q9UI26	Importin-11	IPO11	178772	119438	133227	95345.7	84765.2	127880	123238	143623	171949	176320	151575	132799	217696	165660	0.74392	0.0434
Q9UJF2	Ras GTPase-activating protein nGAP	RASAL2	113807	78746	110454	53300.7	107697	89360.3	92227.5	61735.4	47568.2	83788	64958.6	70270.3	75771.5	67348.7	1.3694	0.0445
Q9UJZ1	Stomatin-like protein 2, mitochondrial	STOML2	2533560	2364680	1913530	2320300	2261450	1103480	2.08283e+06	2285480	4353950	2827640	2652880	3139020	3425580	3.11409e+06	0.668841	0.0178
Q9ULG6	Cell cycle progression protein 1	CCPG1	54840.1	38363.8	38179.2	29206.2	44243.3	27954.9	38797.9	31670	27737	26976.6	26012.3	25203.1	19946.3	26257.5	1.47759	0.0165
Q9ULJ6	Zinc finger MIZ domain-containing protein 1	ZMIZ1	224410	261889	271637	252717	244809	258337	252300	190300	198687	245613	207556	226793	173505	207076	1.21839	0.0047
Q9UMY1	Nucleolar protein 7	NOL7	539732	568699	443316	275775	417065	367544	435355	600900	561970	746844	483617	612407	452705	576407	0.755291	0.0453
Q9UNQ2	Probable dimethyladenosine transferase	DIMT1	178661	122976	86086.6	80005	79772.6	87213.2	105786	160469	117844	174277	145180	134931	202462	155860	0.678721	0.0324
Q9UP95	Solute carrier family 12 member 4	SLC12A4	166877	192884	162654	206855	112320	109240	158472	68857.6	91034	95895.2	100812	150069	134665	106889	1.48258	0.0309
Q9UPQ3	Arf-GAP with GTPase, ANK repeat and PH domain-containing protein 1	AGAP1	55838.2	57421.6	66587.1	68212.1	70184.9	65544.9	63964.8	87594	84363.1	116328	113656	70029.1	55752.1	87953.7	0.727255	0.0377
Q9Y237	Peptidyl-prolyl cis-trans isomerase NIMA-interacting 4	PIN4	367888	171529	251540	335914	340811	332565	300041	327151	438310	533976	387729	322973	612554	437116	0.686412	0.0352
Q9Y2D2	UDP-N-acetylglucosamine transporter	SLC35A3	19807.4	16573	16244.1		7560.04	12298.7	14496.6	15806.6	21963.2		27702.6	19775.8	20692.3	21188.1	0.684188	0.047
Q9Y2L6	FERM domain-containing protein 4B	FRMD4B	49591	38766.6	49757.8	67316.3	46575	44694.4	49450.2	39185.8	36583.1	27312.1	49825.7	35521.6	38649.2	37846.2	1.30661	0.0403
Q9Y2L9	Leucine-rich repeat and calponin homology domain-containing protein 1	LRCH1	99120.5	59376.6	85116.5	73965	61735.8	74948.4	75710.5	45403.1	44638.2	52989.9	50023.9	49781.2	83667.2	54417.2	1.3913	0.0315
Q9Y305	Acyl-coenzyme A thioesterase 9, mitochondrial	ACOT9	933289	456656	658096	1130770	804533	540456	753967	1355800	1249760	977214	908502	929644	983663	1.06743e+06	0.706338	0.0349
Q9Y314	Nitric oxide synthase-interacting protein	NOSIP	345025	317358	273385	220264	346135	216405	286429	188106	156512	271191	158355	258326	166748	199873	1.43305	0.0222
Q9Y399	Small ribosomal subunit protein uS2m	MRPS2	405102	360900	344010	290865	294839	237567	322214	379751	679288	357073	366882	446786	468500	449713	0.716487	0.0433
Q9Y3B3	Transmembrane emp24 domain-containing protein 7	TMED7	1006110	961471	656599	950285	905508	929296	901545	1202670	1111980	1026010	1669350	924527	1220360	1.19248e+06	0.756023	0.0324
Q9Y3E0	Vesicle transport protein GOT1B	GOLT1B	148583	126646	130608	166656	146253	108163	137818	90981.2	87395.1	96785	122964	126575	104186	104814	1.31488	0.0116
Q9Y4C1	Lysine-specific demethylase 3A	KDM3A	70866.6	75295.9	112247	87836.5	97374.1	94100.2	89620.1	107177	82797.8	156693	117840	135823	158678	126501	0.708451	0.0218
Q9Y4F5	Centrosomal protein of 170 kDa protein B	CEP170B	155921	114303	192538	193766	165635	190224	168731	93231.8	106969	138372	174946	148604	73840.4	122661	1.37559	0.0436
Q9Y4K0	Lysyl oxidase homolog 2	LOXL2	116277	138321	112140	66600.4	94891.7	115367	107266	40958.6	99466.8	83997.8	73870.9	91659.7	61699	75275.5	1.42498	0.036
Q9Y584	Mitochondrial import inner membrane translocase subunit Tim22	TIMM22	184445	299961	172380	212337	276386	182931	221407	264273	309985	309686	265279	372521	272513	299043	0.740384	0.0191
Q9Y5S2	Serine/threonine-protein kinase MRCK beta	CDC42BPB	391744	214079	292852	271336	376560	319963	311089	278778	227471	243323	243035	198878	169120	226768	1.37184	0.0228
Q9Y6V7	Probable ATP-dependent RNA helicase DDX49	DDX49	180149	147227	165578	90996.2	134716	138409	142846	169830	169770	157898	207340	218034	185315	184698	0.773403	0.0244
V9HVZ7	Epididymis luminal protein 176	HEL-176	478962	293903	422048	301366	364055	285164	357583	277165	226652	266579	262174	343693	220425	266115	1.34372	0.0332
A0A024DBF8	Integrin beta-2 (Fragment)	ITGB2	359160	584499	601843	541786	311530	335103	455654	1282660	384304	269100	161939	1889180	272823	710001	0.641765	0.4079
A0A024QYR6	Mitochondrial PTENalpha	PTEN	55827.3	47139.9		50641.1	112011		66404.8	57480.2		85650	116024	47819.3		76743.4	0.865284	0.6504
A0A024R4E5	High density lipoprotein binding protein	HDLBP	375330	245897		153380	224560	230812	245996	197306	159420	208042	267508	239938	153847	204344	1.20383	0.3043
A0A024R798	Choline transporter-like protein	SLC44A2		61949.7		60945.1	130972	113650	91879.2	67568.3	111857	69760.5		176730	60552	97293.6	0.94435	0.8587
A0A024RAJ6	Beta-hexosaminidase	HEXB	216666	194414	216997	177430	144788	137164	181243	197375	83213.2	159364	371117	108609	84690	167395	1.08273	0.7736
A0A024RBE8	Solute carrier family 25 member 3 (Fragment)	SLC25A3	45893.3	88052.2	8591.3	18602.2	34537.6	45791.9	40244.8	89485.3	74324.3	31959.2	66204.6	64455	65380.8	65301.5	0.616291	0.0973
A0A024RBG1	Diphosphoinositol polyphosphate phosphohydrolase NUDT4B	NUDT4B	68447.3		49542.6	82763.7	48879.8		62408.3	46852.1	48814.6	71886.7	67439.6			58748.2	1.0623	0.7359
A0A068LKQ8	Ig heavy chain variable region (Fragment)		11831.9	19591.8	17738.9	115388			41137.7	13687.6			12180.6	14169.9	4910.25	11237.1	3.66088	0.275
A0A068LN03	Ig heavy chain variable region (Fragment)		21435.4			11213.8	13304.1	35344	20324.3	21298	27169.1		48599.5	59393.9	7911.26	32874.4	0.618243	0.3158
A0A075B6H9	Immunoglobulin lambda variable 4-69	IGLV4-69	21740.8	20015.5	51188.5	19947.8	9493.33	23833.9	24370	13981.4	13453.2	4719.48	32090.5	12718.7	22936.4	16649.9	1.46367	0.2911
A0A075B6I0	Immunoglobulin lambda variable 8-61	IGLV8-61	1981680	476857	1062410	1255850	842202	1191810	1.13513e+06	284829		682560	2666520	883301	85418.9	920526	1.23314	0.6601
A0A075B6I4	Immunoglobulin lambda variable 10-54	IGLV10-54	3891.55	21661.2	17262.1	65867.1	11412.4	9940.4	21672.5	57567.9	21186.2	21721.1	17433.3	10351.9	7272.21	22588.8	0.959435	0.9396
A0A075B6I9	Immunoglobulin lambda variable 7-46	IGLV7-46	348068	496807	251103	504179	227574	401749	371580	379614	390952	203563	505877	517737	163960	360284	1.03135	0.8871
A0A075B6J9	Immunoglobulin lambda variable 2-18	IGLV2-18	157394	155819	141322	202817	90096.9	348387	182639	73157.6	289792	168358	236678	141123	59790.6	161483	1.13101	0.6911
A0A075B6K5	Immunoglobulin lambda variable 3-9	IGLV3-9	279068	179051	244317	224316	61449.3	483996	245366	115951	319847	220598	334667	159051	50673.9	200131	1.22603	0.5504
A0A075B6P5	Immunoglobulin kappa variable 2-28	IGKV2-28	159779	65291.2	62149.1	126049	60175.1	96250.1	94948.9	58590.2	145357	57808.2	81449.1	55577.1	54635.6	75569.5	1.25644	0.4016
A0A075B6R9	Probable non-functional immunoglobulin kappa variable 2D-24	IGKV2-24	188734	384569	244366	330517	182474	281715	268729	335149	619122	364347	189389	408476	134265	341791	0.786238	0.3678
A0A075B6S5	Immunoglobulin kappa variable 1-27	IGKV1-27	54159.1	55266.6	52777.8	67731.5	27287	55731.3	52158.9	44308.5	53631.8	38608.4	88005.5	39339.6	31974.7	49311.4	1.05774	0.7796
A0A075B6S6	Immunoglobulin kappa variable 2D-30	IGKV2D-30	40072.7	13403	25589.3	20567.4			24908.1	14035.4	14699	14666.4	49151.5	17018.2	9977.48	19924.7	1.25011	0.5799
A0A075B7D0	Immunoglobulin heavy variable 1/OR15-1 (non-functional) (Fragment)	IGHV1OR15-1	24306.6	10234.8			14816.8	10216.4	14893.6	14342.5	8671.45		11921	16600.9		12884	1.15598	0.6093
A0A087WSY6	Immunoglobulin kappa variable 3D-15	IGKV3D-15	292756	334128	276135	383583	213363	306345	301052	139999	521293	232709	558695	305376	1020130	463034	0.650172	0.2473
A0A087WT35	Phosphatidylinositol 5-phosphate 4-kinase type-2 beta (Fragment)	PIP4K2B	18063	37389.1	197317	314979	8679.45		115286	277786	65680.9		143908	271638		189753	0.607555	0.3958
A0A087WT39	Lck interacting transmembrane adaptor 1	LIME1			13538.5	171461	42218.7	28205.3	63855.9	36600.6		58033.5		34436	24843.9	38478.5	1.65952	0.5185
A0A087WTR1	Mucin 1, cell surface associated (Fragment)	MUC1	30104.9	37178.4	16868.2		13228	26196.1	24715.1	14178.3	39732.4	12410.7			4973.62	17823.8	1.38664	0.433
A0A087WVI4	Transmembrane channel-like protein	TMC4		13161.9	5312.21	28453.8	17148.4	13880	15591.3	21796.3	20938.1	10762.7	12151.3	10443.6		15218.4	1.0245	0.9364
A0A087WVZ6	Zinc finger MYND-type containing 8	ZMYND8	41924	32463.7	72304.4	60117.9	82574.1	81527.8	61818.7	63395.1	36395.4	69725.7	60302.3	32715.4	101269	60633.8	1.01954	0.9307
A0A087WW87	Immunoglobulin kappa variable 2-40	IGKV2-40	34780.3	74323.2	5506.6		32914.8	46841.9	38873.4	17221.3	100350	54953.5	42465.9	34948.7	20074.3	45002.3	0.863809	0.7278
A0A087WWI0	Leucine rich melanocyte differentiation associated	LRMDA	18270.4	41227.8	21396.4	45054	35165.4	60277.3	36898.6	79185.6	69453	25717.7	24992.1	57628	15176.9	45358.9	0.81348	0.5191
A0A087WWT3	Albumin	ALB	54848.8	58591.3			39500.7	95467.5	62102.1	31661.8	52546.1	31614.2	47317.1	42054.4	22773.2	37994.5	1.6345	0.0595
A0A087WWU8	Tropomyosin 3	DKFZp686J1372	1748620	1851210	2113520	1676240	802261	676280	1.47802e+06	900416	3612570	892263	1677490	959986	1355830	1.56643e+06	0.943563	0.861
A0A087WX23	Paternally expressed 10	PEG10	67315.5	34880.1		42666.2		102025	61721.7	92778.2		165530	126104	12254	91536	97640.4	0.632133	0.2928
A0A087WXL6	Vacuolar protein sorting-associated protein 11 homolog	VPS11	57340.8	33456.3	20360.8	23834.6	41510.9	37746.3	35708.3	40668	44173.9	19867.4	34977.9	35465.7	21978.4	32855.2	1.08684	0.6823
A0A087WXX8	Succinate dehydrogenase [ubiquinone] iron-sulfur subunit, mitochondrial (Fragment)	SDHB	418018	1449810	335360	609887	500331	645212	659770	310649	639370	560505	611415	720670	1080900	653918	1.00895	0.9766
A0A087WY03	Splicing regulatory glutamic acid and lysine rich protein 1	SREK1	209749	195125	203140	239199	264850	229538	223600	271075	197087	275080	232246	236350	228620	240076	0.931371	0.3262
A0A087WZ13	Ribonucleoprotein, PTB binding 1	RAVER1	245321	161156	214986	281769	216251	285663	234191	195938	107145	414391	220553	438327	298967	279220	0.838732	0.4423
A0A087WZ32	Pleckstrin homology domain containing A2	PLEKHA2	75281	49314.2	75756.6	29774.8	53572.9	57342.4	56840.3	63341.3	129462	107350	25922.7	25252	51430.7	67126.4	0.846765	0.5982
A0A087WZE9	High mobility group nucleosomal binding domain 3	HMGN3	65114.9	39915.3	138675	566016	155937	193470	193188	185546	196892	230367	88998.1	206083	151016	176484	1.09465	0.8404
A0A087X0H9	RNA binding motif protein 26	RBM26	40882.8	37355.6	47075.1	28970	29701	59885.1	40644.9	22957.9	20530.5	23394.4	38329.6	36354.2	63009.9	34096.1	1.19207	0.4367
A0A087X0M8	Cell adhesion molecule L1 like	CHL1	25688.9		11357.2	51734.6	10559.3	91491	38166.2	38385.6	126777	35190.1		50857.1		62802.4	0.607718	0.3693
A0A087X0N3	Nucleolar protein 4 like	NOL4L	6010.29		10044.5	7665.24	15968	7648.23	9467.25	6423.65	6106.77	7114.42		5844.79	6152.8	6328.49	1.49597	0.1126
A0A087X1K9	palmitoyl-protein hydrolase	LYPLA1	4163.28	8303.65	1574.76		2564.47	5847.28	4490.69		3150.27	9393.06	554.011	2083.8	13359.4	5708.11	0.786721	0.6654
A0A096LP25	AP2 associated kinase 1	AAK1	211614	134624	196986	251229	221755	187181	200565	158030	234966	136113	101107	214825	184517	171593	1.16884	0.2897
A0A096LP69	CD99 molecule (Xg blood group)	CD99	43034.7	13000.3	27596.6	38349.2	25862.7	19900.8	27957.4	17337.6	20549.3	29906.1	31199.2	21413	40249.9	26775.8	1.04413	0.8416
A0A097Q0T5	Cytochrome c oxidase subunit 2	COX2	28176.4	24497.3	15511.1	18210.7	21557.7	11962.8	19986	31649.4		13877.2	29068.7	38407.2	16446.8	25889.9	0.771962	0.267
A0A0A0MQS0	PHD finger protein 20-like protein 1	PHF20L1	30316.2	30398.8	77162.2	43605	108884	39426.9	54965.5	71869.2	15547.1	36204.1	40563.1		28825.4	38601.8	1.42391	0.3487
A0A0A0MQS2	CLK4 associating serine/arginine rich protein	CLASRP	4299.14	5490.34	3090.89	2455.18		10564.5	5180.01	6300.15		5601.65	4041.03		3705.46	4912.07	1.05455	0.8809
A0A0A0MRP6	SWI/SNF related, matrix associated, actin dependent regulator of chromatin, subfamily a, member 1	SMARCA1	31198.1	23379.7	9314.41	30870.7	21340.8	16018.7	22020.4	15425.5		17033.8		18428.2	7725.93	14653.4	1.50275	0.1585
A0A0A0MRU9	non-specific serine/threonine protein kinase	MARK2	75788.8	112443	54890.8	88417.3	143532	96206.5	95213.1	73495.5	42858	91925	81699.6	82468	86050	76416	1.24598	0.2208
A0A0A0MRZ8	Immunoglobulin kappa variable 3D-11	IGKV3-11	148603	188206	239050	139455	304708	301220	220207	137254	394336	204677	337253	304475	551166	321527	0.684879	0.1589
A0A0A0MS14	Immunoglobulin heavy variable 1-45	IGHV1-45	12630.2	22219.9			11160.5	41856.2	21966.7		45058.9	6985.36	39201.2	39184.5	14055.5	28897.1	0.76017	0.537
A0A0A0MS15	Immunoglobulin heavy variable 3-49	IGHV3-49	274735	250843	901905	194597	208081	438886	378174	221096	337168	190167	302125	214117	259703	254063	1.48851	0.2981
A0A0A0MS29	Mitochondrial fission factor	MFF	119857	136980	80790.8	139456	116829	92148.8	114344	123712	144564	111404	163666	138111	78774.3	126705	0.902438	0.442
A0A0A0MSA7	Eukaryotic translation initiation factor 4 gamma 3	EIF4G3	24833.1	26527.2	67821.5		19727.4	27031.1	33188.1		7614.85	21120.6	40883	17735.5	73046.4	32080.1	1.03454	0.941
A0A0A0MST8	Anion exchange protein	SLC4A7	58917.3	53209.8	65348.5	29288.9	50026.3	37388.9	49029.9	60061.3	58126.1	41669.5	139072	40186.7	54749.3	65644.1	0.746905	0.325
A0A0A0MT36	Immunoglobulin kappa variable 6D-21	IGKV6D-21	143389	77981.3	84016.9	71885.2	105914	183503	111115	56491.7	92382	158466	70498.4	30666.8	22564.4	71844.9	1.54659	0.1773
A0A0A0MT89	Immunoglobulin kappa joining 1	IGKJ1	136241	193923	63629.7	282117	77199.1	122334	145907	129670	198753	94834.9	263024	240638	74731.7	166942	0.874	0.658
A0A0A0MT96	Immunoglobulin kappa joining 3 (Fragment)	IGKJ3	122304	270625	130845	270311	86727.8	324498	200885	410668	232652	142296	155856	118995	103695	194027	1.03535	0.9141
A0A0A0MTC1	Ring finger protein 213	RNF213	126474	76088.6	141954		121096	120141	117151	134846	215289	145190	81883.3	214791	92073.7	147346	0.795075	0.307
A0A0A0MTS7	Titin	TTN	38397.6	40839.2	22874.7	99178.1	40754.3	23418.9	44243.8	46304.1	30235.6	35914.6	36553.2	30041.7	48352.4	37900.3	1.16737	0.6066
A0A0A6YYL4	Coronin	PAM16	398421	352122	483038	261800	469566	308796	378957	301563	435287	321062	147314	271686	254288	288533	1.31339	0.1162
A0A0A7C8J0	MHC class I antigen (Fragment)	HLA-B	453800	349001	506796	1157480	527182	755803	625010	639304	804442	243109	119784	1592590	2401510	966790	0.64648	0.3854
A0A0A7E6I2	Aminopeptidase (Fragment)	ERAP1	86628.6		67563.8		33426.5	22995.9	52653.7	80987	119494	31014.6	68796.3	160066	32151.6	82084.9	0.641454	0.3289
A0A0B4J1U3	Immunoglobulin lambda variable 1-36	IGLV1-36	19220.8		13609.9	8708	12919.1	30764.9	17044.5	15024.1	26254.9	22652.5	33764.9	23058.5	17855.7	23101.8	0.737802	0.2157
A0A0B4J1U7	Immunoglobulin heavy variable 6-1	IGHV6-1	762294	1212520	822785	1171930	839187	1460190	1.04482e+06	1293960	1275990	1181360	1085290	1069250	497677	1.06725e+06	0.978977	0.8948
A0A0B4J1V1	Immunoglobulin heavy variable 3-21	IGHV3-21	1070330	1259870	5664.02	349246	934768	2037120	942833	1020210	1694430	710882	1779820	1346520	1527820	1.34661e+06	0.700151	0.2578
A0A0B4J1V6	Immunoglobulin heavy variable 3-73	IGHV3-73	204276	20350.1	23468.3		21676.7	26373	59228.8	24985.7	18184.4	14799.8	28151.4	22740.3	11741.6	20100.5	2.94663	0.2643
A0A0B4J1X8	Immunoglobulin heavy variable 3-43	IGHV3-43	148993	42367.9			29172.1	320325	135214	65768.8	387221	71824.9	125272	84735.3	51782	131101	1.03138	0.9622
A0A0B4J1Y8	Immunoglobulin lambda variable 9-49	IGLV9-49	310847	370070	226310	290327	271403	385245	309034	453329	460141	153689	267492	316413	42732.2	282299	1.0947	0.7171
A0A0B4J1Y9	Immunoglobulin heavy variable 3-72	IGHV3-72	3706730	5332360	3755500	3682850	2488520	5970720	4.15611e+06	3206240	4866710	4810780	5329620	3657080	2591310	4.07696e+06	1.01942	0.9098
A0A0B4J2D5	Putative glutamine amidotransferase-like class 1 domain-containing protein 3B, mitochondrial	GATD3	1641560	3978910	1060440	830012	1373780	2597460	1.91369e+06	3102860	5910750	1681810	3048410	2844210	3581260	3361550	0.569289	0.0818
A0A0B4J2D9	Immunoglobulin kappa variable 1D-13	IGKV1-13	85591.7	68206.7	390870	50297	284122	179166	176376	38047.7	130347	54244.6		48968.6	29607.5	60243.1	2.92773	0.1022
A0A0C3SFZ7	MDS1 and EVI1 complex locus	MECOM	26086.3	107472	21219.7	8459.26	22462.9	30316.9	36002.8		24770.3	38436.2	18938.1	34008.5	54891.2	34208.9	1.05244	0.9187
A0A0C4DFL8	[histone H3]-trimethyl-L-lysine(9) demethylase	JMJD2B	18350.3	17890.6			19893.4	101646	39445.1	16785.4		9082.64	40363.6	17944	15655	19966.1	1.9756	0.3439
A0A0C4DFT3	Discs large MAGUK scaffold protein 1	DLG1	26497.9	33004	21906.1	64634	36410.7	19916	33728.1	29888.2	31060.7	62646.2	52676.1	38031.9	33541.5	41307.4	0.816514	0.4007
A0A0C4DFV9	SET nuclear proto-oncogene	SET	77407	70291.1	66325	118560	141858	53016.7	87909.6	65393.2	48717.4	114359	68299.1	132332	126872	92662.1	0.948712	0.8202
A0A0C4DG68	Pumilio RNA binding family member 2 (Fragment)	PUM2	40172.6	52006.2	63127.1	24048.6	53941.8	27693	43498.2	51426	54080.4	53388.5	50808	51382.1	33581.4	49111.1	0.885711	0.4463
A0A0C4DG89	RNA helicase	DDX46	37148.1	15143.9	21764.4	52207.4	24829.5	41092.6	32031	34659	26273.3	43181.3	62784.6	39046.8	41673.1	41269.7	0.776138	0.2476
A0A0C4DGB6	Albumin	ALB	30178	64570.8			22293.9	58554.2	43899.2	29217.9	34845.1	36690.9	27965	34890.2	33210.2	32803.2	1.33826	0.2234
A0A0C4DGB9	Inorganic pyrophosphatase 2	PPA2	223827	217877	138427	153587	112317	218507	177424	188051	320083	160010	163233	211872	178791	203673	0.871119	0.4246
A0A0C4DH25	Immunoglobulin kappa variable 3D-20	IGKV3D-20	921498	1472890	798797	1594260	1021280	1940330	1.29151e+06	882248	1710930	1318550	1521480	1361390	618436	1.23551e+06	1.04533	0.8254
A0A0C4DH67	Immunoglobulin kappa variable 1-8	IGKV1-8	216769	218117	127369	254477	147211	195604	193258	144686	365375	190463	201552	258491	380377	256824	0.752491	0.1805
A0A0D9SFZ1	Transcription factor 4	TCF4	18695.5	8541.71	29331.7	9715.65	13143.8	15375.3	15800.6		7701.53	3468.21	3528.25	17199.9	11831.7	8745.92	1.80663	0.1245
A0A0F6RAD6	Truncated breast and ovarian cancer susceptibility protein 2 (Fragment)	BRCA2	64219.8	62200		12927	80086.8	59431.7	55773.1	75062.3		56330	82499.8	31075.5	79018.4	64797.2	0.860733	0.559
A0A0F7G8H5	FKBPL	FKBP4	83089.3	91380.5	100793	106736	100117	140997	103852	93216.2	99821.5	163087	107429	84330.3	103730	108602	0.956261	0.7417
A0A0F7KYT8	RNA-binding protein FXR1	FXR1	91431.7	123865	91621.3	162888	87831	77974.8	105935	31661.5	54413.9	160173	55128.1	134507	187797	103947	1.01913	0.9478
A0A0F7SZ86	IGHV2-70 protein (Fragment)	IGHV2-70	1125970		521959	133309	34635.8	1460740	655323	574258	1048330	802710	991877	765032	501506	780619	0.839491	0.6531
A0A0G2JIA5	valine--tRNA ligase	VARS2	169959	67107.1	36657.8	29490.1	37085.6	121352	76941.9		183499	94528.9	66819.2		41326.2	96543.3	0.796968	0.6197
A0A0G2JJL1	WD repeat-containing protein 46 (Fragment)	C6orf11	35293	41368.6	26894.9	13564.8	22010	24943.1	27345.7	24997.5	34303.9	32585.9	31490.4	39158.9	35963.3	33083.3	0.826572	0.2281
A0A0G2JMI0	Leukocyte-associated immunoglobulin-like receptor 1	LAIR1	73219.6	111905	147664	28792.8	62636.6	51627.6	79307.6	87376.7	43952.2	76668.3	27508.1	74917.1	97243.5	67944.3	1.16724	0.5963
A0A0G2JNE9	Leukocyte immunoglobulin-like receptor subfamily B member 4	LILRB4	22212.8	49646.5	41923		17166.4	16085.2	29406.8	6477.97	29726.9	15498.8	10173.9	20620.7	15765.5	16377.3	1.79558	0.1046
A0A0G2JNH2	Tight junction protein ZO-1	TJP1	48338.2	71643	52180.7	24302.2	67614.3	37741.5	50303.3	36916.8	29703.1	45616.6	28098.5	42231.2		36513.2	1.37767	0.1446
A0A0G2JPP5	Protein scribble homolog	SCRIB	72816.7	55054.7	59706.6	47106.5	128987	112605	79379.4	81210.3	23922.1	37136.9	41742.4	84722.8	29713.6	49741.3	1.59584	0.1202
A0A0G2JPT2	HLA class I histocompatibility antigen, C alpha chain	HLA-C	15658.4	10442.4	12928.6	40088.5	9326.42		17688.9	33690.7	17936.2	18397.7	8720.5	46087.1	25622.6	25075.8	0.705416	0.3739
A0A0G2JQM1	AP-2 complex subunit alpha-2 (Fragment)	AP2A2	130831	84497.8		43992.8	98147.8	176373	106768	125143	102463	82867.1	118052	95181.4	80147	100642	1.06087	0.7845
A0A0J9YWL0	Crystallin beta-gamma domain containing 1	CRYBG1	20518.3	74796	32920.3		32893.5	19292.6	36084.1	44053.2	32878.1	83919.6	215419	13364.1	12616.3	67041.7	0.538234	0.4127
A0A0J9YWM6	Aldehyde dehydrogenase 7 family member A1 (Fragment)	ALDH7A1	60856.8	31741.9	46393.8	91997.8	65399.5	73473	61643.8	103760	102432	70348.1	95482.6	152011	46012.6	95007.7	0.648829	0.077
A0A0J9YWQ3	Alpha-2-antiplasmin (Fragment)	SERPINF2	34414.7	31765	26307.2	47949.9	12591.2	47260.2	33381.4		11330.8	26937.5	34634.3	136602	20075.6	45916	0.727009	0.5762
A0A0J9YXF2	Paraoxonase	PON2	657118	259008	1151150	451156	575971	894637	664840	692980	1190210	259907	765331	559814	646415	685776	0.969471	0.9095
A0A0K0KRQ4	MHC class I antigen (Fragment)	HLA-C	623503	801225	1350260	3406350	558545	1164090	1.31733e+06	1304810	779542	1083070	396514	4197940	1763180	1.58751e+06	0.829809	0.71
A0A0N9MX94	MHC class I antigen (Fragment)	HLA-A	58234.3	34498	61796	64918.2	86714.9	40104.2	57710.9	112797	49165.2	45306.7	34058.2	138265	134719	85718.5	0.673261	0.2129
A0A0R7FJH5	Coagulation factor XII	F12	143869	55166.4			16797.6	264319	120038	35783	47410.3	47989.3	148767	245203	23426.4	91429.8	1.3129	0.6588
A0A0S2Z377	Annexin (Fragment)	ANXA6	270237	100492	253002	368337	166596	121233	213316	162929	278049	151838	115610	180044	139519	171332	1.24505	0.3995
A0A0S2Z3G5	Caspase 10 apoptosis-related cysteine peptidase isoform 3 (Fragment)	CASP10	23171.1		129777	159374	72536.6	54153	87802.3	99066.7	60296.9	61173.2	73477.2	71413.8	36614.8	67007.1	1.31034	0.4147
A0A0S2Z3V1	EGF containing fibulin-like extracellular matrix protein 1 isoform 2 (Fragment)	EFEMP1	27995.2	11051			6460.13	15764.5	15317.7	3831.6	9118.42	10117.3			12522.1	8897.35	1.7216	0.245
A0A0S2Z417	Myocyte enhancer factor 2A isoform 4 (Fragment)	MEF2A	68218.4	49598.9	57907.3	40166.3	45950.2	41252.2	50515.6	75736.9	47824.5	101284	31071.6	45638.8	30907.6	55410.6	0.911659	0.6961
A0A0S2Z4X1	Epididymis secretory sperm binding protein (Fragment)	RBM10	9268.98		7826.3	9962.42	4805.26	2846	6941.79	5990.78	2515.26	8977.35	3950.98	8518.82	6755.39	6118.1	1.13463	0.6343
A0A0S2Z5H3	Clathrin interactor 1 isoform 2 (Fragment)	CLINT1	130648	71544.6	129787	140196	128056	71079.4	111885	219707	84764	128476	198288	169597	120173	153501	0.72889	0.1214
A0A0S2Z5P5	Mini-chromosome maintenance complex-binding protein (Fragment)	MCMBP	6707.35	17470.1	25524.9		29334.2	13287	18464.7	17964.1	8272.4	20219.7	12127.3	8695.88	18950.8	14371.7	1.2848	0.3772
A0A0U1RQJ6	Glutaminyl-tRNA synthetase 1 (Fragment)	QARS1	45346.3	38225.8	60668.4	77230	66412.8	44957.4	55473.4	69591.2	119837	76043.7	81674.5		41371.6	77703.6	0.713911	0.1277
A0A0U1RQK7	Eukaryotic translation initiation factor 4 gamma 3	EIF4G3	59768.4	31857.9	64779.4	56924.2	38540.2	35268.1	47856.4	16323.4	16037.8	33549.2	32857.5	28015.9	87749.4	35755.5	1.33843	0.3492
A0A0U1RQL9	Endogenous retrovirus group K3 member 1 (Fragment)	ERVK3-1	298245	145744	166442	132089	187175	132859	177092	53273.4	75641.4	144590	101811	110432	230644	119399	1.4832	0.1431
A0A0U1RQQ2	SWI/SNF related, matrix associated, actin dependent regulator of chromatin, subfamily b, member 1 (Fragment)	SMARCB1	21125.8	13310.1	39571.1		36353.6	28370.9	27746.3	9325.24	18836.9	22703.4	22867.6	26438.2	38354.1	23087.6	1.20179	0.4658
A0A0U1RR49	SEC24 homolog C, COPII coat complex component (Fragment)	SEC24C	216588	234460	293118	438341	248761	238654	278320	202140	222361	193019	201084	244679	153771	202842	1.3721	0.0618
A0A0U1RRK4	LBH domain-containing protein 2	LBHD2		23388.2	37799.8	91813.2	58803.3		52951.1	44939.2	324220		34901	27833.1	407543	167887	0.315397	0.2602
A0A0U5KK83	MHC class I antigen	HLA-A	1108820	1350670	989368	1047770	21592.7	541631	843309	1180720	784287	3323500	286088	3396830	2224740	1.86603e+06	0.451927	0.1052
A0A0X9UWK7	MS-D4 heavy chain variable region (Fragment)		19561.3	33009		140011		89079.2	70415.1	9774.56	58509.4	19379.2	31985.7	20469.7	21636.1	26959.1	2.61192	0.1018
A0A0X9V9B3	MS-F1 light chain variable region (Fragment)		55074.8	57304.9		29547.4	33345.9	59127.3	46880.1	69445.9	47750.9	33032.1	72094.6	48911.6	20011.3	48541.1	0.965781	0.881
A0A0Y0BS51	CUB domain containing protein 1 (Fragment)		102495	355298	180257	187819	245488	41629.1	185498	138718	144718	192452	176873	246213	49431.1	158068	1.17353	0.6106
A0A109PW33	MS-C1 light chain variable region (Fragment)		48090.8	112805		92923.3	41963.6	133234	85803.3	29732.4	86292.7	100672	106051	67830.9	113055	83939	1.02221	0.9323
A0A109PW41	GCT-A2 light chain variable region (Fragment)		163072	156283	46816.5	162644	73271.7	151539	125604	80713	197122	139862	167141	124353	46982.8	126029	0.996631	0.9893
A0A125QYY4	GCT-A7 heavy chain variable region (Fragment)		29355.4	42454.8	566792	61016.9	14206.5	40775.1	125767	9809.15	35306.6	7463.09	21625.7	29556.7	29847.4	22268.1	5.64784	0.2696
A0A125U0U6	MS-A4 light chain variable region (Fragment)			86114	22492.9	102537		18061.7	57301.4	58016.7	51402.3	25255	64993.7	82721.6	876930	193220	0.296561	0.4523
A0A125U0U7	MS-C1 heavy chain variable region (Fragment)		85351.2	59685.7		33083.6	86416.7	104390	73785.4	108274	74075.4	57892.1	109649	115930	66396.1	88702.8	0.831828	0.3764
A0A140T902	Tenascin-X	TNXB	80047	58011.9		91075.6	95207.2	2341210	533110	73452.4	93318.6	120292	67954.7		34691.7	77941.9	6.83984	0.3437
A0A182AUA9	MHC class II antigen	HLA-DQB1	760701			215360	122120	565187	415842	3946760	1235860	716293	289868	696217	313101	1.19968e+06	0.346627	0.3072
A0A1B0GTL5	RAB11 family interacting protein 5	RAB11FIP5	76941.2	39222.5	48604.3	43631.8	25783	42576.4	46126.5	13889.4	29001	28298	33777.5	50075.6	24364	29900.9	1.54265	0.0842
A0A1B0GU45	Inositol 1,4,5-triphosphate receptor associated 2	IRAG2	78508.8	69974.6	60171.3	73028	97857.1	90359.5	78316.6	52613.1	68649.6	73980.7	74947.8	75433.4	66509.8	68689.1	1.14016	0.1787
A0A1B0GUI1	Ral GTPase activating protein catalytic subunit alpha 1	RALGAPA1	27092.5	2987.56	16074.7	39077.1	20556.4	9755.58	19257.3	7518.01	10107.5	36347.3	25659	13617.4	45243.5	23082.1	0.834295	0.6491
A0A1B0GV68	FERM, ARH/RhoGEF and pleckstrin domain protein 1	FARP1	12626.3		17067.2	54209.6	31520.5	47006.4	32486	24968.6	22849	42950.4	24005.1	23630.7	67623.6	34337.9	0.946068	0.8694
A0A1B0GV96	CHD9 neighbor protein	CHD9NB	7029.66			27157.4	11045.2	4829.61	12515.5	32881.1	77152.9	8791.34	2825.39	103746	54608.5	46667.5	0.268184	0.135
A0A1B0GVF1	Uncharacterized protein (Fragment)		33128.7	57565	33146.8	18908.1	22089.7	19305.4	30690.6	30937.1	15900.3	18547.3	12982.9	21384.1	13804.4	18926	1.62161	0.1039
A0A1B0GVL4	Family with sequence similarity 193 member A	FAM193A	28955.6	28244.2	17669.8	21196	31619.6	30840.9	26421	34018.3	24634.7	21905.2	21755.8	25134.9	45401.3	28808.4	0.91713	0.6024
A0A1B0GW05	Dpy-19 like C-mannosyltransferase 1	DPY19L1	168291	76944.9	192852	50678.3	77909.5	146188	118811	100448	109404	157928	146973	38337.2	76440.2	104922	1.13237	0.651
A0A1C7CYX0	Exocyst complex component 3 like 2	EXOC3L2	25765.9	23894.5	25511.1	13766.1	18030	9258.26	19371	11859.6	19625.4	27628.1	13845.2	20402	16837.4	18366.3	1.0547	0.7865
A0A1C7CYX1	Mitotic deacetylase associated SANT domain protein	MIDEAS	70489.3	103404	42004.2	37898.3	77150.7	180103	85174.9	61239.8	115321	131303	54256.9	21341.3	85835.8	78216.3	1.08897	0.8027
A0A1C7CYX9	Dihydropyrimidinase like 2	DPYSL2	127128	51389.5	57775.5	219190	74628.8	25130	92540.3	575721	9320.41	20169		24026.7	9361.1	127720	0.724558	0.7477
A0A1C9J6Z4	B cell receptor heavy chain variable region (Fragment)		40054.5	61261.9	238973	73358	24458.8	372109	135036	142668	564959	259009	89194.5	72677	105474	205664	0.656586	0.4774
A0A1G4HPU1	MHC class I antigen	HLA-B	39354.1	45430.3	48323.1	18303	108715		52025.1	44926.6		72000.3	21414.6	54687.9	166282	71862.3	0.723956	0.516
A0A1L2BU39	Anti-staphylococcal enterotoxin E heavy chain variable region (Fragment)		34504.8	25244.5	16750.6	56672.8		13852.8	29405.1		22317.4	14779.1	23836.5		3682.71	16153.9	1.82031	0.2113
A0A1L2BU44	Anti-staphylococcal enterotoxin E variable region lambda chain (Fragment)			14829.8	6822.75	9393.74		12873.7	10980	9728.78	20417.3	29948.4	38123		6300.42	20903.6	0.525269	0.1973
A0A1L7B5J3	Alpha-1-antitrypsin short transcript variant 1C4	SERPINA1	113637	79292.1	125962	130253	66852.6	162780	113129		106652	61408.4	81651	118987	82406.5	90221	1.25392	0.2436
A0A1P7ZSS3	MHC class I antigen (Fragment)	HLA-C	53880.9	33335.7	41501.3	73586.3	70104.3	33008.4	50902.8	64155.8	30611.4	38989	21794.6	106356	87639.3	58257.7	0.873753	0.6471
A0A1P8SNK9	MHC class I antigen (Fragment)	HLA-A		47608.5		40079.3	44602.2	18568.6	37714.7	50216.7	52470.3	47012.5	17290.5	324009	76117.1	94519.4	0.399015	0.3592
A0A1S5UZ39	Hemoglobin subunit alpha	HBA2	9046.63	35305.6	18816		8791.45		17989.9	16064.1			16213.8	25386.3	12389.3	17513.4	1.02721	0.9465
A0A1S5UZH5	Mitochondrial thioredoxin	TXN	241850	335528	266125	231868	198011	315326	264785	451957	464128	396660	309302	206389	274113	350425	0.75561	0.1006
A0A1U9X987	PRRC2A		52025.6	65844.5	53543.5	93142.8	90837.2	94797.8	75031.9	68060.7	42353.3	40447.2	34292.2	50001.4	83679.2	53139	1.41199	0.0818
A0A1W1GSL6	DNA repair endonuclease XPF	ERCC4	34423	27986	24987.4	27046.5	26295.9	26501.8	27873.4	20790.6	35156.3	25165.4	28696.1	33782.3	31785.7	29229.4	0.953609	0.6167
A0A1W2PP77	HLA class I histocompatibility antigen, C alpha chain	HLA-C	14898.6	27283.6	25409.5	19622	43782.5	19743.6	25123.3	12996.1		9697.94	16341.4		34539.1	18393.6	1.36587	0.3509
A0A1W2PQ94	Shisa family member 9 (Fragment)	SHISA9	114530	83793.2	79671.5	168870	47929.4	125001	103299	55442.9	77036.5	56442.8	86887.1	96746.7		74511.2	1.38636	0.1924
A0A1W2PQD4	Heterogeneous nuclear ribonucleoprotein U (Fragment)	HNRNPU	376414	475766	450967	547811	613268	514350	496429	455641	533538	583392	506167	592523	595947	544535	0.911658	0.2635
A0A1W2PQU7	Glial fibrillary acidic protein (Fragment)	GFAP	639643	340577	576945	99084.4	259836	267712	363966	166173	238679	213702	221546	258534	290731	231561	1.5718	0.1541
A0A1W6IYI9	N90-VRC38.04 heavy chain variable region (Fragment)		25814.5	30670.6		46094.5	18812.2		30348	27131.9	43760.6	38379.6	31962.3	23504.5	19487.7	30704.4	0.98839	0.9579
A0A1Y0BRN3	Unconventional myosin-VI	MYO6	320419	156863	375280	520505	397794	196038	327816	373304	470839	139042	1180730	257442	584338	500949	0.654391	0.3045
A0A223FL01	MHC class I antigen	HLA-A	14840	41782.9		33289.4	63833.1	50330.6	40815.2	53695.4	34498.7	107440	13583.1	263739	127801	100126	0.407638	0.1896
A0A223PIC2	CD55 molecule (Cromer Blood Group) (Fragment)	CD55	1296650	576039			423320	2166800	1.1157e+06	320549	395061	453339	293820	780785	318009	426927	2.61333	0.0695
A0A286R9D9	High mobility group box 1 (Fragment)	HMGB1	125277	105224	123184	60710.7	99296.2	173033	114454	159131	115726	141882	90595.7	76672.9	186589	128433	0.89116	0.5536
A0A286R9F1	High mobility group box 1 (Fragment)	HMGB1	106440	77761.6		35628.9	135877	134273	97996.1	178802	105322	135134	90265.7	89156.9	122670	120225	0.815105	0.357
A0A2H4G0C7	MHC class II antigen (Fragment)	HLA-DRB1	135878		71748.2	90261.8	141872	114039	110760	1632680	378552		152346	211382	476312	570254	0.194229	0.1298
A0A2I8B3B8	MHC class I antigen	HLA-B	385331	452205	909975	1096130	522380	747407	685571	312414	175067	1391940	360990	1554990	2279100	1.01242e+06	0.677163	0.3947
A0A2P1CQH5	MHC class I antigen (Fragment)	HLA-B	211277	314176	125314		328352	183392	232502	205467	126914	164378		1014620	347466	371769	0.625394	0.4351
A0A2P1HA27	Truncated MHC class II antigen	HLA-DQB1	91540.3	91811.9	61540	8120.39	50205.2	135459	73112.8	1297520	409348	402159	15964.2		87299.7	442458	0.165242	0.108
A0A2R8Y521	DNA helicase	CHD4	28542.2	38622.4			57365.6	28497.5	38256.9	43938.6	48907.2	61360.1	47638.9	33381.7	40634.8	45976.9	0.83209	0.3146
A0A2R8Y566	RAB11 binding and LisH domain, coiled-coil and HEAT repeat containing	RELCH	27590.7	63138	28690.5	51280.2	82921.1	44510.2	49688.4	42200.5	56877.6	65513	62975.4	80333.2	58555.8	61075.9	0.813552	0.2827
A0A2R8Y5A6	Ataxin 2	ATXN2	48339.7	30313.5	37401.9	22490.6	30407.1	26357.7	32551.8	28129.2		37522.9	18471.8	37997.1	64894.8	37403.2	0.870294	0.5654
A0A2R8Y602	Caseinolytic mitochondrial matrix peptidase chaperone subunit B (Fragment)	CLPB	49066	80012.2	69878.7	117146	43278.5	55653.3	69172.4	41334.5	123842	68996.6	102114	72769.9	100404	84910.2	0.814655	0.3587
A0A2R8Y635	ATPase 13A3	ATP13A3	37787.4	26510.1	22174	23791.1	20118.5	39570.7	28325.3	13133.6	20344.7	53388.1	52166.8	13936.3	20972.4	28990.3	0.977061	0.9381
A0A2R8Y661	Rap guanine nucleotide exchange factor 2	RAPGEF2	10192.1	65320.7	14899.9	9087.53	10295.8	16765	21093.5	6039.56	11836.2	5546.89	4405.86	11641.2	10223.2	8282.15	2.54686	0.1865
A0A2R8Y6D0	Protein 4.1	EPB41	12193.5	24739.7	19208.2	13430.9	4752.22		14864.9	19893.1	18424.1	15960.7	13539.8	23596.3	24935.3	19391.5	0.766566	0.2439
A0A2R8Y6F8	Calcium/calmodulin dependent serine protein kinase	CASK	50142.7	26278		35055.7	72952.9	98806.3	56647.1	74606.3	42523.8	41119.2	54505.2	46319.4	58271.3	52890.9	1.07102	0.7822
A0A2R8Y783	Erythrocyte membrane protein band 4.1 (Fragment)	EPB41	46326.7	37090.3	83079.1	91345.7	43345.8	96638.7	66304.4	121231	97578	80361.7	78594	73454.7	106088	92884.6	0.713836	0.0745
A0A2R8Y793	Actin beta (Fragment)	ACTB	88833.2	56653.6	74834.3	125398	66998.2	66970.9	79948	56042.9	41341.1	64283.2	59989.4	132147	59185.2	68831.5	1.1615	0.5158
A0A2R8Y7V8	Nuclear factor 1	NFIB	7456.73		9246.08	15131.3	7822.73		9914.21	10365.7		32753.4	30027.5		70566.9	35928.4	0.275944	0.0865
A0A2R8YD71	Solute carrier family 11 member 2	SLC11A2	18513.6	34758.9	144919	94799.9	60297.5	31973.5	64210.4	335095	52914	29245	211102	39288.7	64204.3	121975	0.526423	0.3122
A0A2R8YE54	OPA1 mitochondrial dynamin like GTPase	OPA1	23432.5	23257	39349.7	110799	27430.8	29239.2	42251.4	31551.7	75473.1	63746.9	52469.9	66358.4	101689	65214.8	0.64788	0.2035
A0A2R8YEA7	Actin beta (Fragment)	ACTB	302541	180589	5924.36		147857	211720	169726	193393	274117	144766	131806	196745	114073	175817	0.965359	0.9076
A0A2R8YEB8	SWI/SNF related, matrix associated, actin dependent regulator of chromatin, subfamily e, member 1 (Fragment)	SMARCE1	91916.7	160660	230870	172107	201746	143594	166816	144602	64406.7	170129	187588	129089	280478	162715	1.0252	0.9096
A0A2R8YFD8	DNA helicase	CHD4	18318.8	37563.9	27933.4	29797.7	26448.4	25705.6	27628	22983.2	15702.7	38728.1	27650.4	17396	34328.1	26131.4	1.05727	0.7485
A0A2R8YFE2	Actin beta (Fragment)	ACTB	348354	166272	405016	2981220	104723	110562	686024	3222580	168439	169330	393769	746945	59950.7	793502	0.864553	0.8772
A0A2R8YFJ4	Transformation/transcription domain associated protein (Fragment)	TRRAP	45785.4	51567.4	61151.7	49191.5	62131.9	53839.1	53944.5	44369.6	34104.3	60723.4	28159.5	47333.8	60266.6	45826.2	1.17715	0.2093
A0A2R8YFM0	Myosin XVB	MYO15B	98966.6	107749	47662.7	52439.1	77220	89413.3	78908.4	107175	97121.5	129703	41897.2	61222.8	125753	93812.1	0.841133	0.4166
A0A2R8YFN5	Calcium/calmodulin dependent serine protein kinase	CASK	42750.7	23324.1	18455.7	9165.57	16579	21351.2	21937.7	20691.5	16835.8	27692.3	5234.04	15538	14332.9	16720.8	1.312	0.367
A0A2R8YG42	Rho guanine nucleotide exchange factor 7	ARHGEF7	191081	129386	166689	102591	173958	130816	149087	132093	146778	142610	98985.9	115877	154726	131845	1.13077	0.3093
A0A2R8YHD2	Tropomyosin 4 (Fragment)	TPM4	1045870	84646.7	158156	366602	458645	121623	372590	265986	1385260	194933	254224	818265	93424.3	502015	0.742189	0.6192
A0A2S1CVU8	Beta-globin (Fragment)	HBB	15774.4	73017.6	125823	353597			142053	321357	16709.2	12234.5	127393	347860		165111	0.86035	0.8319
A0A2U3TZL8	Kinesin-like protein	KIF23	9166.37	26173.7	19583.9	26519.3			20360.8		16680.7	17298.2		7194.8	13000.5	13543.5	1.50336	0.195
A0A2U3U043	Potassium channel tetramerization domain containing 1	KCTD1	42114.9	54886.1	49208.7	30291.2	22601.1		39820.4		21465.2	26139.8	25144.8	51105.3	28587.2	30488.5	1.30608	0.2744
A0A2U8J8D9	Ig heavy chain variable region (Fragment)	IgH	131075	248836	215976	379214	148689	375385	249862	93958.5	230342	91994.3	170632	156645	194680	156375	1.59784	0.0876
A0A2U8J8G9	Ig heavy chain variable region (Fragment)	IgH	71762.2	193048	213259	119236	66693.9	206494	145082	191885	202532	1001820	208216	109299	64143.1	296316	0.48962	0.3238
A0A2U8J8J8	Ig heavy chain variable region (Fragment)	IgH	37745	30190.1	25918	63488.9	11425.2	59872	38106.5	34440.3	48376.4	29090.7		42375.6	18286.8	34514	1.10409	0.7345
A0A2U8J8J9	Ig heavy chain variable region (Fragment)	IgH	1853180	2834880	3633180	2889670	1705320	6971010	3314540	2216520	6264810	1713950	5822490	2076280	1535570	3.2716e+06	1.01312	0.9718
A0A2U8J8L2	Ig heavy chain variable region (Fragment)	IgH	67672.1	120121	28677.5	94966.8	86848	233786	105345	68824.1	115381	95553.7	116676	73356.2	20750.2	81756.9	1.28852	0.4797
A0A2U8J8M9	Ig heavy chain variable region (Fragment)	IgH	258577	365922	333236	929573	312078	720440	486638	268934	652212	503293	760757	408912	1018280	602065	0.808281	0.4765
A0A2U8J8Q6	Ig heavy chain variable region (Fragment)	IgH	250233	485771		130660	267847	459161	318734	271189	382215	218028	372810	333210	281469	309820	1.02877	0.8973
A0A2U8J8R2	Ig heavy chain variable region (Fragment)	IgH	488188	592951	359516	376874	390962	835282	507296	531788	632406	346962	598456	580955	339318	504981	1.00458	0.9803
A0A2U8J8R6	Ig heavy chain variable region (Fragment)	IgH	187888	221121		440005	118808	380575	269679	49912.5	295553	286327	350392	290224	81640.7	225675	1.19499	0.5909
A0A2U8J8S6	Ig heavy chain variable region (Fragment)	IgH	132374	164280	166834	81840.2	94611	168043	134664	102713	139337	88825.6	159495	133026	124055	124575	1.08098	0.6047
A0A2U8J8T9	Ig heavy chain variable region (Fragment)	IgH	208665	131364	98411.8	155878	82087	168327	140789	101474	90948.6	96059.6	159765	179600	274721	150428	0.935921	0.7871
A0A2U8J8U9	Ig heavy chain variable region (Fragment)	IgH	89834.9	160711			94020.5	92242.6	109202	161858		63740.1	121521	145014		123033	0.887583	0.6326
A0A2U8J8W8	Ig heavy chain variable region (Fragment)	IgH	62460.3	49641.7			20158.7	50248.1	45627.2	27598.4	53863.5	30868.8	38575.9	11210.7	9834.46	28658.6	1.59209	0.165
A0A2U8J8X6	Ig heavy chain variable region (Fragment)	IgH	70882.1	78482.2			15368.2	98930	65915.6	23854.5	82525.2	23580.8	18951.5	40688.6	15061	34110.3	1.93243	0.1349
A0A2U8J8X9	Ig heavy chain variable region (Fragment)	IgH	51749.2	53813.4	63068.6			56766.5	56349.4		67958.1	46774.9		42562	28784	46519.8	1.2113	0.2904
A0A2U8J8Y4	Ig heavy chain variable region (Fragment)	IgH	523592	578365	527152	452015	478982	1324320	647404	455223	655188	403841	730659	480912	482373	534699	1.21078	0.4586
A0A2U8J8Z4	Ig heavy chain variable region (Fragment)	IgH	97248.7	118833	68117.4	75636.4	60172.1	60215.5	80037.2	49508.4	61155.2	58815.6	105636	104787	36088.6	69331.8	1.15441	0.4994
A0A2U8J8Z8	Ig heavy chain variable region (Fragment)	IgH	68400.2	124493	46462.5	120700	58320.3	101023	86566.5	68717	82522.7	71660.4	150319	97031.6	48626.4	86479.5	1.00101	0.9966
A0A2U8J904	Ig heavy chain variable region (Fragment)	IgH	195072	56420.9	36215.9			78231.4	91485.1	39139.6	90084.3	29300.2	56810.2	61547.3	50173.6	54509.2	1.67834	0.2543
A0A2U8J931	Ig heavy chain variable region (Fragment)	IgH	40749.1	35147.5	17367.3	67769.9	30868.5		38380.5	31169.3	33361.7	23869.2	29517.6	39455.6	78109.4	39247.1	0.977918	0.9422
A0A2U8J933	Ig heavy chain variable region (Fragment)	IgH	1301790	2018170	1165210	1491980	1184140	4366550	1.92131e+06	1394190	1912220	1295150	2030290	1424270	1322310	1.56307e+06	1.22919	0.5085
A0A2U8J936	Ig heavy chain variable region (Fragment)	IgH	343886	272935	317947	380907	193864	474742	330714	216924	342861	274709	241347	281520	323399	280127	1.18059	0.2728
A0A2U8J937	Ig heavy chain variable region (Fragment)	IgH	15579.1	48148.8		9363.74	14530.8	32913.6	24107.2	21388	22052.4		41136.9	24400.6	8045.8	23404.7	1.03001	0.9392
A0A2U8J940	Ig heavy chain variable region (Fragment)	IgH	20178.9	11794.1	12345.3	15448.6	8934.61	55581.8	20713.9		22446.7	20028.7	20664.4	10683.1	27947.4	20354.1	1.01768	0.9663
A0A2U8J942	Ig heavy chain variable region (Fragment)	IgH	90703.2	139426		151010	82476.9	195440	131811	89050	188840	85756.8	156599			130061	1.01345	0.9585
A0A2U8J950	Ig heavy chain variable region (Fragment)	IgH	88609.3	128564	89513.9		75612.1	136426	103745	75231.1	128579	147286	120652	75106.8	82075.7	104822	0.989728	0.9532
A0A2U8J951	Ig heavy chain variable region (Fragment)	IgH	372792	511942	442076	310419	334153	595500	427814	390451	539642	470363	672123	774946	286865	522398	0.818941	0.2984
A0A2U8J954	Ig heavy chain variable region (Fragment)	IgH	233931			29500.7	83768.1	278638	156459	104535	142724	115162		136842	56639.8	111181	1.40726	0.4373
A0A2U8J957	Ig heavy chain variable region (Fragment)	IgH	26761.1	44545	8916.27	30615.6	20139.7	35840.8	27803.1	55246.7	39504.9	17356.3	45829		22644.5	36116.3	0.769821	0.3538
A0A2U8J964	Ig heavy chain variable region (Fragment)	IgH	58017.9	94979.7	22431	49231.9	34977.5	78941.1	56429.8	82595.4	90275.4	48201.5	153899	135751	81256.6	98663.1	0.571945	0.0543
A0A2U8J969	Ig heavy chain variable region (Fragment)	IgH	21169.7	16411.1	17482.6	32143.3	16410.4	35864.1	23246.9		38585.6	9315.11	19294	24725.6	8987.09	20181.5	1.15189	0.638
A0A2U8J975	Ig heavy chain variable region (Fragment)	IgH	529025	728754	304582	238067	280423	906992	497974	414689	1058110	578415	483361	714542	508061	626196	0.795236	0.404
A0A2U8J978	Ig heavy chain variable region (Fragment)	IgH	399651	191940	228998	260612	119848	313861	252485	186671	251629	321784	230210	187955	422558	266801	0.946341	0.7978
A0A2U8J984	Ig heavy chain variable region (Fragment)	IgH	70633.6	49208.7	49602.6	70246.3	36191.2	106860	63790.4	67025.6	34368.2	32611.3	59763.5	33444.6	41221.8	44739.2	1.42583	0.14
A0A2U8J987	Ig heavy chain variable region (Fragment)	IgH	114838	95585		398690	74069.9	148233	166283	72938.8	147953	111242	172107	192679	82279.7	129867	1.28042	0.5453
A0A2U8J9B3	Ig heavy chain variable region (Fragment)	IgH	81912	98193.4	65445.7	315520	48574.8	215172	137470	31700.5	159712	187340	166302	99271.7	81862.1	121031	1.13582	0.7465
A0A2U8J9B7	Ig heavy chain variable region (Fragment)	IgH		29793.8		34779	23017.5	152157	59936.8		22918.9	33713.1	70369.1	40052.6		41763.4	1.43515	0.5959
A0A2U8J9D6	Ig heavy chain variable region (Fragment)	IgH	781766	785711	783560	1253170	826187	1062400	915466	530540	1796980	2007030	1329570	771787	1172760	1.26811e+06	0.721913	0.1832
A0A2X0SSG1	ARHGAP39 (Fragment)	ARHGAP39	11424.7	16311.6	15517.3	42662.2	18796.7	11221.3	19322.3	5574.69	6400.61	22104.8	9493.55	9129.56	8390.46	10182.3	1.89764	0.1222
A0A2Y9CYD5	Ig heavy chain variable region (Fragment)	IgH	260034	297853	288985	366524	142395	927345	380523	175951	230408	956449	326050	280131	99533.6	344754	1.10375	0.8375
A0A2Y9CYD6	Ig heavy chain variable region (Fragment)	IgH	24181.1	63361.8		45317.1	81813.1	49069	52748.4		88319.5	38344	71827.7	21511.2	21194.4	48239.4	1.09347	0.7935
A0A2Y9CYE1	Ig heavy chain variable region (Fragment)	IgH	1753780	1879870	1696660	1506150	1068650	1958960	1.64401e+06	1449220	2366240	2021210	1924130	1454560	907483	1.68714e+06	0.974437	0.8662
A0A2Y9CYE4	Ig heavy chain variable region (Fragment)	IgH	84146.5	118401			76163.7	159401	109528	85750.6	111123		100995	75984.4	49721.1	84714.8	1.2929	0.2671
A0A2Y9CYF0	Ig heavy chain variable region (Fragment)	IgH	102003	70584.3		24914.8	15652.7	106191	63869.2	32416.6	99782.2	76481.7	95748.3	86702.1	47410.2	73090.2	0.87384	0.6716
A0A2Y9CYF1	Ig heavy chain variable region (Fragment)	IgH	37786.2	59228.4		25634.1	34451	55009.9	42421.9	28973.2	57882.3	107163	53142.1	58366.4	56741.8	60378.1	0.702604	0.1961
A0A2Y9CYF4	Ig heavy chain variable region (Fragment)	IgH	130991	287134	159026	231969	107823	174584	181921	60224.4	201072	156781	211366	219698	73061.1	153700	1.18361	0.494
A0A344AJ71	ATP synthase protein 8 (Fragment)	ATP8	53150.8	41308.9	65894.4		40460.9	58902.7	51943.5	38371.3	74731.1	56100.8	56125.1	103008	106556	72482.1	0.71664	0.1546
A0A344AK06	Cytochrome c oxidase subunit 2 (Fragment)	COX2	15817.2	61182.4	45722.8	21695.9	89380.9	13820	41269.9	25301.4	235723	47695.1	27027.4	38089.1	16125.3	64993.6	0.634984	0.531
A0A384MDW7	Enoyl Coenzyme A hydratase, short chain, 1, mitochondrial	ECHS1	1183030	1346160	1232190	1685970	505268	1013440	1.16101e+06	1286150	2785810	620159	1241080	1132220	1472500	1.42299e+06	0.815896	0.455
A0A384MDZ1	Epididymis secretory sperm binding protein		9224.89		7140.6	7821	5500.8		7421.82	8357.38	13500.1	8865.93	11025.6	9319.02	1494.67	8760.45	0.847196	0.5493
A0A384MDZ8	aldehyde dehydrogenase (NAD(+))		505744	690669	526022	853093	887821	907329	728446	797015	1894170	919043	881623	585636	847238	987454	0.737701	0.228
A0A384MR25	Epididymis secretory sperm binding protein			12331.5	19300.2	41836	27064.6	64596.2	33025.7	12918.5		35401.2		29220.1	32295.9	27458.9	1.20273	0.6407
A0A385HVZ2	Mutant hemoglobin subunit alpha 2	HBA2	33406.7	108039	29616.5	36329.8	14591.5	51106.2	45514.9			37297.5	22192.4	72238.3	37046	42193.6	1.07872	0.8636
A0A3B3ISF0	La ribonucleoprotein 1B	LARP1B	83232.1	46338	46843.1	22140.7	28074.6	76998.9	50604.6	28207.1	35055.5	64131.8	85584.1	10628.9	37589.2	43532.8	1.16245	0.6469
A0A3B3ISP1	Ankyrin repeat and sterile alpha motif domain containing 1A	ANKS1A	9914.4		14368.5	77102.3	13547.7	49027.6	32792.1	22186.6	17630.9	28834.6	20656.6	17844.9	17865.1	20836.5	1.57379	0.3464
A0A3B3ISR2	Complement C1r	C1R		185646	87393.6	300893	97266.5	101244	154489	211818	116988	50713.1	64538.4	83625.8	47366.6	95841.6	1.61192	0.2363
A0A3B3ISX9	Tenascin XB	TNXB	83897.1	102266	11770.1	74117.2	10049.1	690472	162095	81084.6	71377.8	58946.4	66493.4	134248	27911.8	73343.7	2.21008	0.4294
A0A3B3ITJ4	Heterogeneous nuclear ribonucleoprotein L	HNRNPL	464980	328725	255628	203861	502686	203696	326596	155664	142859	590329	123096	141924	707461	310222	1.05278	0.8948
A0A3B3ITY6	Calsyntenin 1 (Fragment)	CLSTN1	464125	335446		78300.7	187850	180440	249232		79457.6		53587.8	228390	98861.4	115074	2.16584	0.1538
A0A3B3IUC1	NEDD4 E3 ubiquitin protein ligase	NEDD4	106732	68560.5	84370.1	32902.4	58678.8	44804.4	66008	58618.3	36525.5	43433.9	28358.8	55192.4	15712.4	39640.2	1.66518	0.0667
A0A3G1LBH1	Proto-oncogene GTPase	KRAS	49224.9	18015.2	50060.5	30876.6	49128.4	50630.7	41322.7	39600.6	55518.4	40720	34325.4	32077.9	14962.8	36200.8	1.14148	0.5251
A0A3Q8B178	Mucin-16 long isoform	MUC16	6920.06	27851.1	21470	19347.5	28591.4	27906.8	22014.5	7697.02	21328.1	19487.8	39283.9	26167.9		22792.9	0.965846	0.8989
A0A3S6RFA8	MHC class I antigen	HLA-A	188219	230472	16218	4577.91		61192.2	100136	187734	60146.6	399140	73820.6	453323	965610	356629	0.280784	0.1413
A0A3S6RHQ3	MHC class II antigen (Fragment)	HLA-DPB1	230400	348832	497951			334931	353028	3487450	1269460	457452		891636	2044180	1.63004e+06	0.216577	0.073
A0A3S6RIE5	MHC class I antigen	HLA-C	580839	692694	618228	1155680	691851	532577	711978	582254	531413	1363140	463259	1541430	1008520	915003	0.778116	0.3559
A0A3S8UZ26	Truncated HbA2 (Fragment)	hba2	101580	153795	75485.6	49161.7	28064.7	51634.6	76620.3	35651.8	49173.5	49958.7	59249.2	76767.8	84113.3	59152.4	1.2953	0.4027
A0A449C188	IGLV2-14*01_S1338 (Fragment)	IGLV2-14	545402	539778	619959	738020	12695.7	2459430	819214	512714	2033410	476645	1880980	1067380	228672	1.0333e+06	0.792813	0.6551
A0A449C197	IGHV3-33*01_S1381 (Fragment)	IGHV3-30		17764.2	22840.7	97879.8	25162	7701.64	34269.7	12705.5	43692.5	29174.3	32235.1	31110.2	12213	26855.1	1.2761	0.6463
A0A449C198	IGKV1-16*01_S5969 (Fragment)	IGKV1-16	236910	572712	217452	785749	267531	1276350	559451	265830	616202	278316	444543	443175	385333	405566	1.37943	0.4086
A0A449C1A8	IGHV3-20*01_S7413 (Fragment)	IGHV3-20	84020.5	108569	174963	106830	92261.2	149811	119409	152551	283678	115144	114954	134671	147759	158126	0.755151	0.2214
A0A494BZW2	LPS responsive beige-like anchor protein	LRBA	115748	167036	186707		159870	297369	185346	469749	600378	305514	159273	281278	168759	330825	0.560254	0.1136
A0A494BZX7	Myocardin related transcription factor A	MRTFA	36676.9	13374.7	44483		16370.6	15745.1	25330.1	23354	15811.5	15915	25070.5	18245.3	13846.1	18707.1	1.35404	0.3057
A0A494C039	Hypoxia up-regulated 1	HYOU1	51319.3	126874	12065.2	18815.4	34632.9	41574.7	47546.9	33794.1	39495.8	29080.3	60663.8	36960.9	35381.7	39229.4	1.21202	0.6451
A0A494C0G5	Agrin	AGRN	235304	269142	135824	550470	183070	246473	270047	80918.2	135366	279654	104145	238361	280660	186517	1.44784	0.2599
A0A494C0R8	Clustered mitochondria protein homolog	CLUH	98165.2	339851	148869	368913	192249	213612	226943	182769	226105	107929	198142	321622	283820	220064	1.03126	0.9002
A0A494C0Y9	Family with sequence similarity 120A (Fragment)	FAM120A	25641.2	24710.3	22703	49509.7	42331.5	19662.8	30759.8	46820.3	46666	31910.5	41727.8	57510	37207.5	43640.3	0.704847	0.0623
A0A494C1R9	Testis-specific Y-encoded protein 9	TSPY1	196866	156336		123986	166249	228567	174401	242008	194026	142139	129036	233352	211094	191942	0.90861	0.5265
A0A499FI31	Spliceosome associated factor 3, U4/U6 recycling protein	SART3	100624	113165	144653	53652.5	63917.9	73015.2	91504.6	152166	155218	173662	62039.1	79557.3	175591	133039	0.687803	0.122
A0A499FI48	Protein disulfide-isomerase	PDIA4	154737	158591	197473	223163	130082	80898.9	157491	111915	124413	94369.6	145145	120137	193621	131600	1.19674	0.322
A0A499FIZ0	WD repeat domain 26	WDR26	21940.6	46703.3	50767.3	32919.8	35912.2	42998	38540.2	22737.5	28910.9	36564	22957.4	27479.5	39881.8	29755.2	1.29524	0.1198
A0A4D5RA83	Uncharacterized protein		90030.1	122215	110122	104246	88199.4	107890	103784	143828	105418	82829.7	103938	95898.1	89663.3	103596	1.00181	0.9857
A0A4P8J2E8	IgL_IGLV6-57 (Fragment)		69382.6	56701.8	20801.4	39773.7		61054.3	49542.8	16380.3	27825.1	16340.3	52825.5	31861.5	22688.1	27986.8	1.77022	0.0584
A0A4P8J559	IgK_IGKV3-11 (Fragment)		278227	440005	192855	247276	286941	333949	296542	174168	218155	188453	275249	454646	125411	239347	1.23896	0.3531
A0A4P8J9P8	IgK_IGKV1-39 (Fragment)		7544.88	29994.6		5121.63	16560.4	34537.8	18751.9	11646.5	75080.9	30310.1	48845.4	28099.8	30075.7	37343.1	0.502151	0.1322
A0A4V1EJ15	IgL_IGLV1-44 (Fragment)		96403.1	61677.2	105805			124468	97088.3	121146	52874.1	53201.9	68876.1	66775.4		72574.7	1.33777	0.2239
A0A590UJ96	Uncharacterized protein	LOC122526780	20458.4	31270.2	10033.8	13958.7	27964.9	27583.4	21878.2	34250.8	9926.88	12990.9		29153.5	28783.3	23021.1	0.950357	0.8487
A0A590UJI3	proton-translocating NAD(P)(+) transhydrogenase	NNT	21695.1	41769.2	17257.7	72624.5	27003.9	34312.4	35777.1		75474.7	36878.8	26487.7	30092.3	24006.4	38588	0.927157	0.8265
A0A590UJJ4	Voltage-gated potassium channel subunit beta-2	KCNAB2	68790.7	52250.6	82828	41364	36226.7	39289.2	53458.2	60334.2	50356.7	50358.7	19459.4	57958.4	53144.6	48602	1.09992	0.6288
A0A5A4LJL4	MHC class I antigen	HLA-C	2858230	1946960	2310380	1039710	3194190	1844160	2.19894e+06	3098860	761075	3307990	1024930	3430890	6526730	3.02508e+06	0.726903	0.3831
A0A5B9	T cell receptor beta constant 2	TRB	18349.4	6815.62	30896.5		8337.06	20632.4	17006.2	3899.92	18039.2	31622.9		10203.7	19805.2	16714.2	1.01747	0.9649
A0A5C2FSU3	IGL c11_light_IGKV3-15_IGKJ2 (Fragment)		104848	146138	195310	172841	109675	95196.2	137335	93206.4	207109	117300	128153	130806	50680.1	121209	1.13304	0.5611
A0A5C2FSV3	IGL c31_light_IGLV1-40_IGLJ2 (Fragment)			22679.6	35771.7		28292.8	25762.8	28126.7	80396.9	14687.3	47017.4		17609.7	179438	67829.9	0.414666	0.2873
A0A5C2FT56	IGL c151_light_IGLV3-21_IGLJ2 (Fragment)		51201.5	19018.3	118921	29081.6	23767.2	36101.6	46348.5	12752.6	64160	39169.5	22806.4	51435.3	8137.9	33076.9	1.40123	0.4714
A0A5C2FT85	IGL c29_light_IGKV3D-15_IGKJ2 (Fragment)			46723.1		101632	17498	24660.3	47628.3	361251	31397.6		37111.3	42321.5	21918.5	98800	0.482068	0.5242
A0A5C2FTD2	IGL c218_light_IGLV2-23_IGLJ2 (Fragment)		331722	421883	227675	301110		118843	280247		199485	300129	491022	147612	18760.9	231402	1.21108	0.618
A0A5C2FTG3	IGL c248_light_IGKV1D-33_IGKJ3 (Fragment)		32511.2	86336	15059.3	497690	28371.5	34672.4	115773		49161.5	47838.7	92299.6	45029.6	35060.7	53878	2.14881	0.4882
A0A5C2FTN5	IGL c338_light_IGKV1-8_IGKJ3 (Fragment)		30003.4	64108.2	32419.9	35887.9	30874.3	134468	54626.9	38907.2	61629	35227.4	63602.2	56391.2	33791.5	48258.1	1.13198	0.7268
A0A5C2FTN6	IGL c62_light_IGLV3-21_IGLJ1 (Fragment)		35527.4	16766.5	5665.53		3463.86	17228.2	15730.3	10397.8	37259.6	23855.4	12206.1	30073.2		22758.4	0.691186	0.3862
A0A5C2FTR4	IGL c1349_light_IGKV3-20_IGKJ5 (Fragment)		29947.1	47002.5		26573.9	15724.4	33357	30521	20911.8	32904.9	48762.5	47370.4	21023.9	17732.4	31451	0.97043	0.9072
A0A5C2FTS0	IGL c381_light_IGLV2-8_IGLJ2 (Fragment)		961108	401747	360727	1217520	194929	1115640	708612	454443	832620	528863	1301160	433255	1165270	785935	0.901616	0.7505
A0A5C2FTS4	IGL c378_light_IGKV3-20_IGKJ5 (Fragment)		90836.3	108107	77377.2	137906	70719.5	138413	103893	96279.5	107581	118133	126463	116230	86102.2	108465	0.957852	0.7419
A0A5C2FTW0	IGL c4_light_IGKV1-16_IGKJ3 (Fragment)		41560.8	39130.4	45820.8	92730.5	35220.8	62405.8	52811.5	47728.2	91110	94956.2	85507	55996.2	27603.8	67150.2	0.786468	0.3386
A0A5C2FU34	IGL c74_light_IGKV3-20_IGKJ4 (Fragment)		262326	358322	162704	410354	207542	475118	312728	297234	382598	295195	400433	386855	158463	320130	0.976878	0.9077
A0A5C2FU56	IGL c272_light_IGKV6D-41_IGKJ3 (Fragment)		19594.1	20671.3	23434.6	8340	23721.1	36554.7	22052.6	33471.9	48045.6	32914.6	37611.8		19078.9	34224.6	0.644351	0.0679
A0A5C2FU62	IGL c104_light_IGLV8-61_IGLJ3 (Fragment)		61900.5	21008.2	58928.9	31089.5	41006.6	37780.5	41952.4	19123		48239.7	168031	73922.4		77329	0.542518	0.2225
A0A5C2FU73	IGL c531_light_IGKV4-1_IGKJ1 (Fragment)		885179	562782	473804	658732	336397	965485	647063	408821	568675	843211	640402	546708	722470	621714	1.04077	0.8317
A0A5C2FU97	IGL c322_light_IGKV3-20_IGKJ1 (Fragment)		34752.4	91865.1	331539	140298	51005.9	99625.1	124848	42570.6	57094.1	29692.4	85183.3	91849.8	69895.5	62714.3	1.99074	0.1989
A0A5C2FUC2	IGL c581_light_IGKV3D-20_IGKJ2 (Fragment)		22108.3	46801.8		85589.6	41309.7	42850.7	47732	40046	30559.3	20900.1	57807.3	98518	32522.9	46725.6	1.02154	0.9506
A0A5C2FUC4	IGL c352_light_IGLV1-40_IGLJ3 (Fragment)		25293.4	41635.9	258916	66401.2	26748.4	57654.9	79441.6	23943.2	17755.7			34487.9	205790	70494.2	1.12692	0.8812
A0A5C2FUD7	IGL c469_light_IGKV1-12_IGKJ4 (Fragment)		191353	327244	157076	326606	117942	471098	265220	178638	316709	194063	289669	249260	157301	230940	1.14844	0.583
A0A5C2FUE0	IGL c608_light_IGKV1D-39_IGKJ2 (Fragment)		219359	297648	218130	740743	179381	442364	349604	239723	423776	316464	402047	317926	247277	324536	1.07724	0.7919
A0A5C2FUJ1	IGL c668_light_IGKV3-20_IGKJ1 (Fragment)		37719.5	32643.4	12379.8	27572.7	21233.8	44316.2	29310.9	17932.7	34989.9	28526.6	46773.8	28263.8	39796.8	32713.9	0.895976	0.5979
A0A5C2FUK0	IGL c264_light_IGKV1-5_IGKJ3 (Fragment)		647429	934359	360614	989098	423387	851928	701136	669471	730125	776655	863891	1084460	1257180	896964	0.781677	0.2017
A0A5C2FUM1	IGL c708_light_IGKV3-15_IGKJ3 (Fragment)		72949.9	62131.7		158977		13140.9	76799.9		46198.4	44536		39686.1	485928	154087	0.498419	0.5255
A0A5C2FUP9	IGL c599_light_IGKV2D-28_IGKJ4 (Fragment)		55060	24862.7	21717.6	59141.8	23949.1	44129.8	38143.5	25987.5	38418	25751.9	28800.1	18077.2	44097.3	30188.7	1.2635	0.3359
A0A5C2FUT2	IGL c629_light_IGKV3-15_IGKJ2 (Fragment)		134018	61316.7	53709.5	158408	44846.8	55699.5	84666.4	22915.3	38551.4	36341.7	61010.7	61324	52793.9	45489.5	1.86123	0.0891
A0A5C2FUU0	IGL c771_light_IGKV2D-28_IGKJ5 (Fragment)		136521	83362.4	88515.6	125258	33054.8	70520.8	89538.8	92987.4	87462.9	52100.8	62834.9	100008	19857.8	69208.6	1.29375	0.3273
A0A5C2FUU7	IGL c781_light_IGLV1-47_IGLJ1 (Fragment)		141974	229482	230354	309198	154332	382694	241339		109305	296605	185030	165939	1072830	365942	0.659501	0.4749
A0A5C2FUV2	IGL c444_light_IGKV1-17_IGKJ2 (Fragment)		44070.6	205978	23149.2	37683.4	29886.2		68153.5	327769	72606.5	99739.2	78962.8	67281.1	33468.9	113305	0.601507	0.4534
A0A5C2FUY3	IGL c838_light_IGKV1D-13_IGKJ3 (Fragment)		37716.3		101795	6000.39	58474.9	41857.2	49168.8		63019.3	12627.3	7136.5	5999.3		22195.6	2.21525	0.2487
A0A5C2FV28	IGL c622_light_IGKV3-15_IGKJ2 (Fragment)		72730	81876	37382.4	233523	65020.4	35966.5	87749.7	71272.4	132922	64452.5	122936	117581	70820.2	96664	0.907781	0.7906
A0A5C2FV47	IGL c484_light_IGLV6-57_IGLJ3 (Fragment)		41544.8		25664.5	21014.9		55351	35893.8		36000.5	20511.8	56093.6		17873.9	32620	1.10036	0.7903
A0A5C2FV54	IGL c652_light_IGLV2-14_IGLJ2 (Fragment)		28151	53051.8	35114.7	76363		84504	55436.9	26093.2	31466.4	53457.6	79934.6	55825.4		49355.4	1.12322	0.6893
A0A5C2FV63	IGL c662_light_IGLV3-21_IGLJ2 (Fragment)		92789.7	67034.4	83004.6	53791.6	34275.6	183583	85746.5	39696.7	247419	101447	60428.5	232148	33734.4	119146	0.719678	0.4732
A0A5C2FV64	IGL c56_light_IGLV1-40_IGLJ2 (Fragment)		86662.6	133828	402627	160731	118465		180463	103165	196157	59767	226385	143820	112162	140243	1.28679	0.5085
A0A5C2FV72	IGL c672_light_IGKV3-20_IGKJ3 (Fragment)		163571	333007	164264	204957	223043	267368	226035	140136	199231	279612	499509	199262	129624	241229	0.937014	0.8117
A0A5C2FV83	IGL c931_light_IGLV3-19_IGLJ2 (Fragment)			30521.5		18686.1	25387.6	25253.1	24962.1	21466.1	19211.1	15441.5	23683.1			19950.5	1.2512	0.1453
A0A5C2FVF5	IGL c50_light_IGKV1-5_IGKJ4 (Fragment)		75380	143879	66226.8	165882	64712.9	247302	127230	147892	136196	149898	133554	133977	24508.7	121004	1.05145	0.8645
A0A5C2FVG1	IGL c889_light_IGKV2D-28_IGKJ2 (Fragment)		22849.8	23588.5	5525.53	46553.4	12010.4	36470.3	24499.7	24710.8	31010.5	22122.1	26649.1	42438.1	23273.7	28367.4	0.863656	0.5884
A0A5C2FVI2	IGL c1041_light_IGLV2-14_IGLJ1 (Fragment)		56616.4	65077	15922.4	28731.4		85664.2	50402.3	18584.1	69113.6	26403.6	119266	56920.4	6065.82	49392.3	1.02045	0.9643
A0A5C2FVJ7	IGL c1078_light_IGKV1D-17_IGKJ1 (Fragment)			73082.8	34678.1	46367.9		93104.9	61808.4	167985	124633	45766.8	80649.9	77852.3	19866.8	86125.6	0.717654	0.4293
A0A5C2FVJ8	IGL c196_light_IGLV2-11_IGLJ3 (Fragment)		20573	218406	50904.9	43955	183969	59141.8	96158.3			34299.3	66297.9	101442	79196.1	70308.8	1.36766	0.5716
A0A5C2FVL3	IGL c216_light_IGKV3-20_IGKJ1 (Fragment)		160530	226877	125371	495675	207356	242537	243058	218694	279302	207813	251103	329851	127641	235734	1.03107	0.906
A0A5C2FVQ4	IGL c1148_light_IGLV3-21_IGLJ2 (Fragment)		5721.52		3323.75	8375.31	1534.23	44616.7	12714.3	1877.43	9161.49		10937.1	18510.8	1789.88	8455.34	1.5037	0.6354
A0A5C2FVV5	IGL c1208_light_IGKV1-16_IGKJ1 (Fragment)		15730.9	46806.9	16049.6	37936.2	22304.4	54539.5	32227.9	13077	56933.2	19811.7	31969.9	73660.8	25477.2	36821.6	0.875244	0.704
A0A5C2FVW3	IGL c1151_light_IGKV3-15_IGKJ4 (Fragment)		17133.6	24069.8		25815.4	9844.76	67894.2	28951.6	5889.55	19695.4	14113.4	21527	28057.5	14942.8	17370.9	1.66667	0.266
A0A5C2FVX0	IGL c230_light_IGKV3-11_IGKJ2 (Fragment)			53163.8	52058.4	47421.5	72088.9	148980	74742.5	60645.8	74225.4	37216	217629		52598.4	88462.9	0.844902	0.7271
A0A5C2FVY0	IGL c1089_light_IGLV1-40_IGLJ3 (Fragment)		43625.9	76950.6	29255.9	85355.1	37521	136214	68153.8	51036.7	52285.1	55025.3	107493	45658.8	102261	68960	0.988309	0.9686
A0A5C2FVZ6	IGL c186_light_IGKV1-33_IGKJ2 (Fragment)		56080.6	30770.2	20238.9		75311		45600.2	20203	25187.4	22188.4	48964.4	21325.2	16300.9	25694.9	1.77468	0.1222
A0A5C2FW10	IGL c1201_light_IGKV1D-39_IGKJ5 (Fragment)		300048	407231	339501	563565	262193	511377	397319	274239	512811	403845	472138	370975	303969	389663	1.01965	0.904
A0A5C2FW50	IGL c416_light_IGKV1D-39_IGKJ2 (Fragment)			23467.7	2951.48	29065.6	6554.3	46351.8	21678.2	19495.3	19171.6	12926.8	20757.3	11913.9	18688.5	17158.9	1.26338	0.5524
A0A5C2FW68	IGL c894_light_IGLV2-14_IGLJ1 (Fragment)		28313.6	37980.2	18843.6	20964.3		82304.8	37681.3		34387	23103.8	26751	31732		28993.5	1.29965	0.5372
A0A5C2FW79	IGL c446_light_IGKV3-20_IGKJ2 (Fragment)		86636.9	231013	135075	491537	162089	470984	262889	97944.1	212691	164510	385730	273388	94577.9	204807	1.2836	0.51
A0A5C2FW83	IGL c1199_light_IGKV3-15_IGKJ1 (Fragment)		68384.8	116157	35467.9	123485	48626.1	92186.8	80717.9	42936	78593.9	57067.8	113685	102197	27928.7	70401.4	1.14654	0.6191
A0A5C2FW85	IGL c370_light_IGKV3-11_IGKJ5 (Fragment)		7943.86	11570.5	12694.7			20767.9	13244.2		25415.4		19786.7	17956.6	9366.01	18131.2	0.730468	0.2977
A0A5C2FW89	IGL c1082_light_IGKV3-20_IGKJ3 (Fragment)		147620	81252.9	81499.5	190980	98372.9	128892	121436	162883	138254		73067	89389.3		115898	1.04778	0.8457
A0A5C2FWA3	IGL c1368_light_IGKV1D-39_IGKJ1 (Fragment)		30259	61794.5	19538.7	28681.3	19940.4	58657.1	36478.5		32781.3	45538.4	29368.3	26450.8	59771.5	38782.1	0.940602	0.8264
A0A5C2FWG0	IGL c450_light_IGLV3-19_IGLJ2 (Fragment)		84074.3	27437.7		30591.5	3017.24	78249.8	44674.1		15689.3	35361.2	21052.1		18349.6	22613	1.97559	0.2643
A0A5C2FWH6	IGL c1144_light_IGLV3-1_IGLJ2 (Fragment)		12203.1	16441.9	12389.4		13081.4	191222	49067.6		16904.1	5982.69	15930.2	10524.2		12335.3	3.97782	0.3931
A0A5C2FWL3	IGL c1488_light_IGKV1-5_IGKJ4 (Fragment)		40285.8	55074.3	35911	106955	36620.5	92423.3	61211.7	39235.6	102383	66128.9	58263.9	70018	52616.1	64774.2	0.945	0.8212
A0A5C2FWN1	IGL c1222_light_IGKV3-20_IGKJ4 (Fragment)		53345.8	67247.1	50979.9	81663.9	67048.4	84756.5	67506.9	58368.1	109393	63949	127614	90440.7	51169.8	83489.1	0.808572	0.273
A0A5C2FWP9	IGL c1242_light_IGKV3-20_IGKJ1 (Fragment)		360241	510582	130798	614344	313111	437480	394426	350133	439376	414581	726856	523543	269568	454010	0.868762	0.5417
A0A5C2FWU1	IGL c1501_light_IGKV3-11_IGKJ4 (Fragment)		20881.8	6257.69		68760	11530.2	11900.9	23866.1	22591.8	17882.8		34487.5	6278.08	7338	17715.6	1.34718	0.6385
A0A5C2FWU2	IGL c656_light_IGKV1-27_IGKJ4 (Fragment)		16100.4	47146.5	15517.2	35958.4	28771	20674.1	27361.3	7334.12	25122.7	19889.8	33276	11074	13362	18343.1	1.49164	0.1925
A0A5C2FWW2	IGL c1521_light_IGKV1-39_IGKJ1 (Fragment)		114501	109571	204732	241278	105859	199792	162622	85759.7	352895	123154	220463	153197	105065	173422	0.937724	0.8244
A0A5C2FWX2	IGL c620_light_IGLV1-44_IGLJ3 (Fragment)		123736	163369	163016	127045	46599.5	274949	149786	75161.4	121528	124616	160655	92478.2	57776.7	105369	1.42153	0.222
A0A5C2FWX3	IGL c1531_light_IGKV4-1_IGKJ4 (Fragment)		30408.2	62520.4	11988.1	22670.2	6485.06	65950.3	33337	17626	28535.9	54485.2	62464.7	45658.2	321486	88376	0.377218	0.2804
A0A5C2FX45	IGL c1539_light_IGKV3-15_IGKJ1 (Fragment)		33901.6	64066.2	39006.8	114788	39443.7	69017.5	60037.3	56949.7	79141.7	63960.2	62793.7	52425.9		63054.2	0.952153	0.8382
A0A5C2FX56	IGL c175_light_IGKV3-11_IGKJ4 (Fragment)		290743	463225	207551	1481390	207674	588420	539834	303160	544808	315669	436710	515228	939295	509145	1.06028	0.8917
A0A5C2FXA4	IGL c1611_light_IGKV3-11_IGKJ5 (Fragment)		436733	410984	217705	567793	242016	407600	380472	422737	616272	445496	453033	448620	785835	528666	0.719683	0.0919
A0A5C2FXG1	IGL c1671_light_IGLV1-51_IGLJ3 (Fragment)		78029.7	60492.7	79453.7	69952.8	70933.5	93523.3	75397.6	30702.8	137567	71481.3	105390	82321.7	44205.9	78611.4	0.959117	0.8512
A0A5C2FXM8	IGL c1758_light_IGLV2-14_IGLJ2 (Fragment)		60011.4	73349.3		71611.2		158174	90786.5	20062.6	68968.7		298660		24225.8	102979	0.881599	0.8673
A0A5C2FXQ6	IGL c405_light_IGKV3-11_IGKJ4 (Fragment)		91984.6	55953.6		76138.2	39486.9	52836.2	63279.9		56732.1	72838.1	16949.9	101155		61918.8	1.02198	0.9439
A0A5C2FXQ9	IGL c1719_light_IGKV1-27_IGKJ2 (Fragment)		59013.9	111192	50227.2	182317	52265.3	84642.7	89943	55680.8	252693	161939	91894.6	113906	35912.8	118671	0.757919	0.4722
A0A5C2FXT8	IGL c1454_light_IGKV1D-39_IGKJ1 (Fragment)		54867.7	140121	48878.7	117926	137647	128594	104672	59222.1	104295	67259.1	77940.6	77343.8	34886.5	70157.9	1.49196	0.1062
A0A5C2FXW3	IGL c1722_light_IGKV1-5_IGKJ2 (Fragment)		101263	127657	26027.9	140921	85656.7	120783	100385	164591	119456	51890.3	328103	135994	1706610	417774	0.240285	0.2519
A0A5C2FXX2	IGL c1732_light_IGKV3-15_IGKJ1 (Fragment)		17253.6	36245.7	26026.3	49603.6	30624.2	76173.9	39321.2	24325.4			54237.2	31136.5	11983.8	30420.7	1.29258	0.5073
A0A5C2FXY6	IGL c1752_light_IGKV1D-13_IGKJ4 (Fragment)		31768	63746.4		55519.1	77350.5	73452.5	60367.3	51659.4	66707.1	72616.9	56048.1	54392.9	38329.3	56625.6	1.06608	0.6907
A0A5C2FXZ8	IGL c1524_light_IGKV4-1_IGKJ1 (Fragment)		67804.3	68930.6	46770.3	60731.2	51739.7	118950	69154.4	50937.2	76586.6	79523.9	61877.1	61429.2	36103.4	61076.2	1.13226	0.5317
A0A5C2FY35	IGL c1802_light_IGKV1D-39_IGKJ1 (Fragment)		56694.1	60817.5		50994.3	24526.9	41039.6	46814.5	30428.3	103132	27083.7	22451.6	43186.4	40587.2	44478.2	1.05253	0.877
A0A5C2FY46	IGL c1564_light_IGKV4-1_IGKJ4 (Fragment)		108447	87063.4	44218.3	189203	51700.4	112192	98804	37227.8	58564.2	69228.4	87843.1	78501.9	31666.8	60505.4	1.63298	0.1315
A0A5C2FY65	IGL c1832_light_IGKV4-1_IGKJ4 (Fragment)		131980	38036.4	19907	126658	30548.5	191489	89769.8	38127.6	50298.4	30951.4	28139.5	38904.8	463028	108242	0.829347	0.8142
A0A5C2FY75	IGL c1842_light_IGKV1D-43_IGKJ1 (Fragment)		1814660	1672190	1260590	1964360	1623760	2213250	1758135	1505290	2527290	6083790	2246520	1963110	2291710	2.76962e+06	0.634793	0.1739
A0A5C2FY76	IGL c575_light_IGKV1-12_IGKJ4 (Fragment)		44444.2	50432.4	38101.2	31988.8	45779.4	152593	60556.5	34314	43759.6	49240.1	48124.8	32030.5	18845.7	37719.1	1.60546	0.2615
A0A5C2FYB1	IGL c1156_light_IGKV3-20_IGKJ2 (Fragment)		241396	330547	143438	463204	199321	336572	285746	305430	315479	349115	543082	355911	180153	341528	0.836669	0.4245
A0A5C2FYC1	IGL c1166_light_IGKV3-20_IGKJ2 (Fragment)		3783730	5584140	4544300	7355030		6822930	5618026	4438320	6065500	4274420	6675910	4757490	3810180	5.00364e+06	1.12279	0.4557
A0A5C2FYD6	IGL c1240_light_IGLV2-14_IGLJ2 (Fragment)		11211.3	59677.4	17667.4	21000.9	29988.5	19966.7	26585.4	8665.66	10215.1	9253.2	35341.3	17435.5	16097.9	16168.1	1.64431	0.2315
A0A5C2FYE4	IGL c1674_light_IGKV3-11_IGKJ2 (Fragment)		153733	184868	95615	271430	145086	160370	168517	115961	269804	174022	273691	257575	89611.8	196777	0.856384	0.5066
A0A5C2FYH6	IGL c2011_light_IGKV1D-33_IGKJ4 (Fragment)		146364	232052	134371	397585	126230	391763	238061	190038	321533	165870	273124	211831	116055	213075	1.11726	0.6863
A0A5C2FYI0	IGL c1290_light_IGKV1-5_IGKJ1 (Fragment)		16666.5	16288.7		29083.7	9503.96	15272.6	17363.1		15652.6	14065.2	9488.96	16238.6		13861.3	1.25263	0.3958
A0A5C2FYK6	IGL c2108_light_IGLV3-21_IGLJ2 (Fragment)		55313.5	15531.2	29593.1	32771.3	11494.9	14855.9	26593.3	22319.1	124461	40581.5	36043.5	104094	8430.42	55988.3	0.47498	0.1787
A0A5C2FYM8	IGL c1996_light_IGLV3-19_IGLJ2 (Fragment)		178345	214539	175075	446303	174828	411563	266776	121539	163268	76200.6	162316		879422	280549	0.950905	0.9276
A0A5C2FYN5	IGL c2081_light_IGKV1-17_IGKJ1 (Fragment)		30488.9	38176.1	32601.5	31203.2	22374.5	416211	95175.9	25888.9	20295.5	31458.8	30899.2	23127.8	33327.9	27499.7	3.46098	0.3172
A0A5C2FYP2	IGL c2032_light_IGKV3D-20_IGKJ4 (Fragment)		358802	505582	162712	369998	191889	281072	311676	175220	771046	576514	277851	502433	178020	413514	0.753725	0.383
A0A5C2FYS5	IGL c2039_light_IGLV2-14_IGLJ1 (Fragment)		271953	272552	226382	277599	101982	341651	248686	116357	296457	164272	431265	176264	405408	265004	0.938426	0.8025
A0A5C2FYS6	IGL c1390_light_IGLV2-23_IGLJ2 (Fragment)		116109	79822.2	59829.4	85990.7		70221.1	82394.5	94469.5	110163	40570.8	164224	48286.8	42068.5	83297.1	0.989164	0.9706
A0A5C2FYU6	IGL c825_light_IGKV4-1_IGKJ4 (Fragment)		30856.5	40972.5	25640.1	27512.5	45288.9	31254.2	33587.4	32301	34789.4	26857.8	29114.7	31813.1	27305	30363.5	1.10618	0.3695
A0A5C2FYY4	IGL c1884_light_IGKV2D-28_IGKJ5 (Fragment)		348606	232131		78992.7	161457	413761	246990	192515	434835	281262	314907	203826	222920	275044	0.898	0.6923
A0A5C2FYY5	IGL c1376_light_IGKV3-15_IGKJ1 (Fragment)			18780.4	9939.58	102325	15400.6	18530.5	32995.2	13488.7	24535.2	70333.3	24569.3		10708	28726.9	1.14858	0.8401
A0A5C2FYZ3	IGL c875_light_IGKV3-20_IGKJ1 (Fragment)		41087.3	35556.5	8080.61	38621.9	30155.1	21528.3	29171.6	13322.2	107491	36813.9	33600.3	42265.7	12713.7	41034.5	0.710905	0.4502
A0A5C2FYZ4	IGL c2132_light_IGLV2-11_IGLJ3 (Fragment)		89086.8	135996	78876.8		165930	178683	129715	62598.4	107980	131527	125691	108848		107329	1.20857	0.3659
A0A5C2FYZ9	IGL c1894_light_IGKV3-20_IGKJ1 (Fragment)		18813.9	62483.1	48270.4	261233	30445.1	81649.3	83815.8	89073	536016	1423890	73112.7	89268.1	27862.8	373204	0.224585	0.2306
A0A5C2FZ03	IGL c497_light_IGKV1D-17_IGKJ1 (Fragment)		13665.1	28036.4	19079.8	40104.6	8758.31	24160.2	22300.7	15125	50714.2	12129.1	92216.2	29990	36440.5	39435.8	0.565494	0.2126
A0A5C2FZ22	IGL c517_light_IGKV1-39_IGKJ2 (Fragment)		37720.8	147330	26953	55775.5	29471.1	80128.8	62896.5	36787.3	54128.9	77496.8	75389.6	93418.9	34052.2	61878.9	1.01644	0.9626
A0A5C2FZ30	IGL c1934_light_IGLV3-1_IGLJ1 (Fragment)		41015.6	70395.3	38804.8	35210.9	38780.8	67784.3	48665.3	29872.4	49536.5	25610.5	47117.9	42532.3	37820.2	38748.3	1.25593	0.2202
A0A5C2FZ40	IGL c925_light_IGLV1-40_IGLJ3 (Fragment)		156205	284011	82211.8	83665.5	49317.6	186754	140361	99221.8	81350.3	39281.7	130032	106623	486190	157116	0.893355	0.8296
A0A5C2FZ43	IGL c2221_light_IGLV3-1_IGLJ2 (Fragment)		234612	357013	128492	95088.9		80042.1	179050	45501.6		110491	272625	41424.7	41666.5	102342	1.74953	0.2953
A0A5C2FZ59	IGL c2202_light_IGKV3-15_IGKJ2 (Fragment)		65982.2	208940	52671.5	282838	82413	88301.7	130191	80561.6	101143	122638	161364	88926.3	57916	102091	1.27524	0.5077
A0A5C2FZ90	IGL c1918_light_IGLV1-47_IGLJ2 (Fragment)		56913.1	67405.6	173702	71001.6	36817.9	177197	97172.9	55748.3	119967	50085.8	111497	60454.4	140346	89683.1	1.08351	0.8066
A0A5C2FZ97	IGL c1486_light_IGKV3-20_IGKJ2 (Fragment)			5371.71		40260.1	12240.9	34096.5	22992.3	8829.4	39172.4	16269.9	27697.1	14525.6		21298.9	1.07951	0.865
A0A5C2FZB6	IGL c1506_light_IGKV1-5_IGKJ1 (Fragment)		20513	27280.5	16252.6	33563.1	10052		21532.2		37234.7	17261.9	21022.1	35527.5	183420	58893.2	0.365615	0.2717
A0A5C2FZE7	IGL c1045_light_IGKV3-20_IGKJ1 (Fragment)		282699	351178	201326	344191	258113	1716050	525593	253471	511787	276585	440597	444049	293064	369926	1.42081	0.5366
A0A5C2FZE8	IGL c1536_light_IGLV1-51_IGLJ2 (Fragment)		299559	337952	149994	171981	131188	1415960	417772	185293	415078	242553	517167	325415	176071	310263	1.34651	0.6198
A0A5C2FZF0	IGL c1630_light_IGLV1-51_IGLJ3 (Fragment)		23822.5	9352.31	29790.9	42238.1	13118.8	47947	27711.6	5651.02	28699.1	32385.2	100081	24319.2	26733.6	36311.5	0.763163	0.5722
A0A5C2FZH4	IGL c2322_light_IGKV1-12_IGKJ3 (Fragment)		28261.6	27495	22881.1	41402.2	17200.4	46774.6	30669.2	16103.8	27625.5	42225.8	33170.1	27175.3	11679.1	26329.9	1.1648	0.5173
A0A5C2FZH8	IGL c1075_light_IGKV3-20_IGKJ5 (Fragment)		7877.47	19819.5	8422.69	8645.4	7616.33	20441.5	12137.1	5630.73	15420.8	15509.7	9964.17	15830.2	19900.5	13709.4	0.885319	0.641
A0A5C2FZL0	IGL c2362_light_IGKV3-15_IGKJ1 (Fragment)		95651.5	308235	59702.5	203281	118312	294427	179935	156338	212341	121888	178535		444181	222657	0.808127	0.5582
A0A5C2FZL1	IGL c697_light_IGKV3-20_IGKJ2 (Fragment)		33671.9	47385.4	30455	55036.7	36369.8	59855.5	43795.7	20306.7	62721.7	40429.2	42920.8	53399.6	25312.1	40848.3	1.07215	0.728
A0A5C2FZM2	IGL c2468_light_IGLV1-40_IGLJ2 (Fragment)		82998.9	201742	29796	166017	87098.4	89915.2	109595	40619.8	173919	143930	91938.2	86008.2	54394.7	98468.3	1.11299	0.7438
A0A5C2FZN7	IGL c2406_light_IGKV1D-39_IGKJ1 (Fragment)		39029.7	74733.5	41668.2	158382	51004.6	104615	78238.8	65625.3	80322.6	56958.2	82879.6	77181.2	42555.3	67587	1.1576	0.6056
A0A5C2FZP6	IGL c747_light_IGKV1-39_IGKJ2 (Fragment)		99228.3	92803.3	17914.2			179815	97440.2	91209.4	75091.9	121078	63768.9	86982.3	56912.9	82507.2	1.18099	0.6165
A0A5C2FZQ1	IGL c1145_light_IGKV3-11_IGKJ2 (Fragment)		29661.8	24036.6		31908.9	30765.6	17977.5	26870.1	50813.5	32850.4	44006.9	20167	23884	40569.4	35381.9	0.759431	0.1808
A0A5C2FZT5	IGL c2528_light_IGKV3-20_IGKJ2 (Fragment)		57856	63578.6	40976.7	104596	48940.7	98671.5	69103.2	26263.3	71224.8	67331	94621.1	107233	26832.9	65584.4	1.05365	0.8443
A0A5C2G011	IGL c1726_light_IGKV2D-29_IGKJ4 (Fragment)		204443	116688	56743.6	79702.4	143209	301021	150301	116760	93019.4	47221.1	99070.8	73386.8	60964.3	81737.1	1.83884	0.1034
A0A5C2G047	IGL c1920_light_IGKV3-11_IGKJ4 (Fragment)		138810	210017	114658	166387	172200	288153	181704	147815	283051	115608	168024	190171	103712	168064	1.08116	0.7159
A0A5C2G0C4	IGL c1856_light_IGKV3-20_IGKJ1 (Fragment)		9397.64	55395.8	9810.43	75721.6	39228	63424.3	42163	26837.5	42103.7	37907.2	63798	18027.8	16697.7	34228.7	1.2318	0.5694
A0A5C2G0D7	IGL c2691_light_IGKV3-20_IGKJ1 (Fragment)		30093.5	67181.5		1058490	15859.5		292906	55103.6	29794.2	19519.4	61796.7	35014.1	118221	53241.5	5.50146	0.2711
A0A5C2G0F1	IGL c1886_light_IGKV1-12_IGKJ4 (Fragment)		5391.11	12952.2	10981.4	18838.2			12040.7	12872.6	61826.3	73513.5	22084.4	19893	17198.2	34564.7	0.348354	0.1336
A0A5C2G0M4	IGL c1067_light_IGLV1-40_IGLJ3 (Fragment)		60965.9	49997.8	54601.2	54806.9	67537.3	69632.3	59590.2	28375.6	51396.9	76076	99956.1	55805.3	176841	81408.5	0.73199	0.3388
A0A5C2G0Q1	IGL c2544_light_IGLV1-40_IGLJ3 (Fragment)		36418.2	34980.4		25506	28765.2	94693.8	44072.7	23612.4	66731.7	96481.9	143418	58279.5	34518.4	70507	0.625083	0.2791
A0A5C2G0Q3	IGL c2016_light_IGLV1-40_IGLJ2 (Fragment)		237479	401743	341768	242899	219312	621923	344187	222572	357249	266778	723168	238089	819394	437875	0.78604	0.4699
A0A5C2G0Q5	IGL c2120_light_IGKV4-1_IGKJ1 (Fragment)		34571.4	25177	10028.6	20782.7		13398.3	20791.6	6721.61	49085.6	31837	24469.6	24206.7	18867.9	25864.7	0.803859	0.5149
A0A5C2G0V2	IGL c2076_light_IGKV3-15_IGKJ2 (Fragment)		189715	230308	133053	347684	200782	232457	222333	178080	326179	244466	185686	275730	170555	230116	0.966179	0.845
A0A5C2G0W5	IGL c1117_light_IGKV3-11_IGKJ4 (Fragment)		251011	424806	137724	225521	198570	385272	270484	329863	348509	163319	218091	340725	185236	264290	1.02343	0.9159
A0A5C2G0X4	IGL c2809_light_IGLV1-44_IGLJ3 (Fragment)		10925.3	13237.5	8560.53	17892.2	5491.91	85798.2	23650.9		13656.5		23884.2	8273.82	6403.12	13054.4	1.81172	0.5261
A0A5C2G0X7	IGL c1980_light_IGKV1-9_IGKJ4 (Fragment)		39426.6	381561	110960	387806			229938	303904	297418	198482	403456	238357	256413	283005	0.812489	0.5266
A0A5C2G0Y5	IGL c2958_light_IGKV3-20_IGKJ5 (Fragment)		18314	39845	31417.4	55999.2	27434.2	35457.2	34744.5	40914.3	15818.4	37591.9	43973.9	31669.8	36078.3	34341.1	1.01175	0.9526
A0A5C2G0Z7	IGL c1605_light_IGKV3-15_IGKJ2 (Fragment)		980739	1556940	1101840	1814380	936507	1840280	1371781	1271990	1999000	1583880	1548490	1357950	920932	1.44704e+06	0.947991	0.7445
A0A5C2G0Z8	IGL c3_light_IGKV3-11_IGKJ4 (Fragment)		15081.8	25059.3	112362			28453.8	45239.2	14274.5	30256.5	88909.8	18909.6	19593.9	9911.17	30309.2	1.49259	0.5402
A0A5C2G130	IGL c2250_light_IGLV3-10_IGLJ3 (Fragment)		98641.8	31860.5	193113	86433.9	12206.5	46319.8	78095.9	91065.3	145339	93308.7	65522.9			98809	0.790373	0.5785
A0A5C2G136	IGL c2166_light_IGKV3-15_IGKJ3 (Fragment)		29221.6	46188.2	15450.3	63580.7	47391.2	48666.8	41749.8	41980	40786.2	34367.9	60191.7	108089	57367.4	57130.4	0.730781	0.263
A0A5C2G145	IGL c2694_light_IGKV3-20_IGKJ5 (Fragment)		64280.5	52966.5	35091.3	49280.7	34312	255175	81851	37109.5	48123.4	61328.3	130224	64433.5	22453	60611.9	1.35041	0.5902
A0A5C2G146	IGL c2852_light_IGKV3-20_IGKJ2 (Fragment)		30296.8	127158	49443.4	78641.5	13610.3	83046.9	63699.5	93474	110113	88619.5	60042.3		23792.5	75208.3	0.846975	0.6298
A0A5C2G171	IGL c2899_light_IGKV1-39_IGKJ1 (Fragment)		119493	107912	163663	236008	73118.4	237747	156324	50494	125404	93181.1	145505	143056	58480.4	102687	1.52233	0.1337
A0A5C2G175	IGL c3048_light_IGKV1-39_IGKJ2 (Fragment)		33774.3	35170.5	12451.3	58578.7	30935.1	42884	35632.3	18515.3	31926.4	48561.1	33185.8	41579.1	83340.3	42851.3	0.831533	0.5259
A0A5C2G1A1	IGL c2929_light_IGLV1-51_IGLJ2 (Fragment)		113905	75867.5	95427.4	128912	40784.4	116929	95304.2	43498.9	137890	57410.7	134401	50942.6	41935.4	77679.8	1.22689	0.459
A0A5C2G1A6	IGL c1715_light_IGKV1-27_IGKJ1 (Fragment)		42943.9	57908.4	15536.4	68547.9	38525.1	56338.1	46633.3	41380.8	85445	31580.8	62293.6	30014.3	9865.11	43429.9	1.07376	0.8148
A0A5C2G1G2	IGL c1307_light_IGLV2-11_IGLJ1 (Fragment)		139238	125783	76418.5	113577	133452	103526	115332	65707.1	133757	100274	175755	71695.6	30551.8	96290.1	1.19776	0.4325
A0A5C2G1H3	IGL c1317_light_IGKV1-5_IGKJ1 (Fragment)		25174.8	77916.4	35317.8	51732.8	14490.5	51629.3	42710.3	103567	48438.6	43920.1	62721.9	38059.9		59341.5	0.719737	0.2885
A0A5C2G1J3	IGL c3029_light_IGLV3-21_IGLJ2 (Fragment)		14664.2	21405.6	29937.4	19519.5		24470.5	21999.4		42008.6	12469.1	24171.4	48883.5	4587.19	26424	0.832557	0.6292
A0A5C2G1K5	IGL c3151_light_IGLV2-14_IGLJ1 (Fragment)		91202.1	219141	74908.3	85032.6	29384.6	85640.1	97551.4	68847.9	142824	66822	92041	112257	44004.6	87799.4	1.11107	0.7502
A0A5C2G1M3	IGL c2356_light_IGLV2-23_IGLJ2 (Fragment)		112651	235352	113964	295676	51210.1	167184	162673		127065	143933	294975	170734	93245.4	165990	0.980013	0.9497
A0A5C2G1N1	IGL c2366_light_IGKV3-20_IGKJ1 (Fragment)		32185.9			276028	91329.3	138871	134604	67363.6	79920.3	46392.8	86753.5	79668.9	38229.6	66388.1	2.02752	0.1455
A0A5C2G1P2	IGL c3208_light_IGLV8-61_IGLJ3 (Fragment)		71163	29011.8	62895	105610	76869.4	105828	75229.5	45828.2		84491.9	164746	63313.7		89594.9	0.839663	0.5881
A0A5C2G1Q1	IGL c2386_light_IGKV1-27_IGKJ5 (Fragment)		238886	363624	176416	314920	113793	398459	267683	195951	392433	212980	283402	253665	145430	247310	1.08238	0.7289
A0A5C2G1Q2	IGL c2834_light_IGLV1-40_IGLJ3 (Fragment)		106533	262218	68095.5	114085	54402.9	124940	121712	89791.2	79062.3	50795.6	200035	84052	74529.3	96377.6	1.26287	0.5099
A0A5C2G1R1	IGL c2490_light_IGLV1-40_IGLJ2 (Fragment)		91047.7	96297.1	39811.1	115707	38419.3	121273	83759.2	73492.1	126543	139826	132156	105877	26214.1	100685	0.831896	0.4822
A0A5C2G1S9	IGL c3248_light_IGKV3-20_IGKJ3 (Fragment)		91378.7	77539.5		62076.8	54567.3	111683	79449.1	51868.9	85033.6	47919.4	52084.1	51223.5	25777.6	52317.8	1.51858	0.0598
A0A5C2G1V4	IGL c2894_light_IGLV2-23_IGLJ3 (Fragment)		739628	920696	242550	640815	300461	535385	563256	750420	520964	304957	873234	480527	677662	601294	0.936739	0.7842
A0A5C2G1X9	IGL c343_light_IGKV3-20_IGKJ1 (Fragment)		37642	41289.5	68939.8	34322.1	16889.9	19049.6	36355.5	22771.5	14366.2	11991.1	27486.8	21761.3	13537.8	18652.5	1.9491	0.0535
A0A5C2G1Y8	IGL c1487_light_IGKV1D-39_IGKJ1 (Fragment)		44200.9	59204.7	28679	42355.9	39905.4	78173.7	48753.3	28244.1	54985.3	47168.5	77293	77741.1	46420.2	55308.7	0.881476	0.5508
A0A5C2G207	IGL c1507_light_IGLV3-21_IGLJ3 (Fragment)		45962.3	9399.68	4130.76	3891.7	7369.63		14150.8	20258.5	74759.5	23013	29216.5	35524.6	4798.51	31261.8	0.452656	0.2176
A0A5C2G221	IGL c3321_light_IGKV3-20_IGKJ1 (Fragment)		164106	181686	137708	193998	181745	161964	170201	122432	149605	91272.9	200465	180982	95398.8	140026	1.2155	0.1637
A0A5C2G223	IGL c383_light_IGKV3-20_IGKJ2 (Fragment)		116958	53859.3	30889.2	25698.4	29036.9	87847.6	57381.6	16533.4	219889	30055.1	72683.1	39342.7	9478.62	64663.7	0.887385	0.8427
A0A5C2G229	IGL c2506_light_IGKV1-33_IGKJ4 (Fragment)		61011.6	101906	40970.5	141337	65226.9	92837.7	83881.6	59085.2	108717	89479.9	109071	88334.3	62399.9	86181.2	0.973317	0.8957
A0A5C2G252	IGL c2526_light_IGKV1-17_IGKJ1 (Fragment)		11423	21566.2	5981.94	33699	11285.2	67454.3	25234.9	17022.4	46435.3	35856.7	27478.6	42040.6	46500.3	35889	0.703139	0.3345
A0A5C2G271	IGL c1567_light_IGLV2-8_IGLJ2 (Fragment)		50436.8	51870.4	49593.4	79546.6	38730.4	42695.4	52145.5	56847.6	142898		54622.7	42587	68421.4	73075.3	0.713585	0.2606
A0A5C2G280	IGL c2055_light_IGKV3-20_IGKJ3 (Fragment)		250316	263277	170646	317282	219332	498487	286557	256161	295118	248566	402298	360500	294731	309562	0.925683	0.6727
A0A5C2G290	IGL c2065_light_IGKV3-15_IGKJ1 (Fragment)		87907.6	151333	97190.2	155570	289415	121105	150420	156335	220221	168016	119284	184014	114079	160325	0.938221	0.7777
A0A5C2G298	IGL c3272_light_IGKV3-15_IGKJ2 (Fragment)		15665.5	24137.5	14594.8	12900.7	14784.5	42837.8	20820.1	16692.7	28329	13334	13509.8	19990.5	12017.2	17312.2	1.20263	0.5242
A0A5C2G2D0	IGL c3431_light_IGKV3-20_IGKJ3 (Fragment)		241525	419543	147397	365995	217515	316025	284667	208699	313218	368138	494163	366443	153568	317372	0.896951	0.6246
A0A5C2G2E1	IGL c3441_light_IGKV1D-39_IGKJ2 (Fragment)			83054.5	41175.7	172669	39341.5	131497	93547.5	58535.5	64300	90107.8	135200	94235	45566.1	81324.1	1.15031	0.6685
A0A5C2G2F5	IGL c2626_light_IGKV1-39_IGKJ2 (Fragment)		45620.5	40215.2	147089	137341	36337.7	104108	85118.6	42427.4	60924.2	169783	85039.1	55450.3	33649.6	74545.6	1.14183	0.7235
A0A5C2G2H7	IGL c3124_light_IGLV7-43_IGLJ3 (Fragment)		85816.1	75124.1	51615.3	47859.4	49850.5	74054.7	64053.3	94127.1	34154.8	46670.6	75151.1	58584.5		61737.6	1.03751	0.8514
A0A5C2G2I1	IGL c3481_light_IGKV3D-20_IGKJ4 (Fragment)		255983	539702	175923	237173	196203	670175	345860	272087	430819	424959	384002	321899	142786	329425	1.04989	0.867
A0A5C2G2K9	IGL c3511_light_IGKV1-9_IGKJ4 (Fragment)			37612.9	21334.5	74861	30205.9	28999.1	38602.7	14890.8	38134.9	78055.7	37065.2	25600.5	22191.5	35989.8	1.0726	0.8478
A0A5C2G2L1	IGL c2185_light_IGLV3-25_IGLJ3 (Fragment)		118812	57346.8	57083.1	44173.3		38805.4	63244.1	69938.8	116330	67300.2			82712.1	84070.3	0.752277	0.3105
A0A5C2G2P9	IGL c2225_light_IGLV1-47_IGLJ2 (Fragment)		114479	159934	43616.1	108028	69958.9	513086	168184	23781.6	146391	68775.1	130598	79740.2	40882.4	81694.7	2.05868	0.2671
A0A5C2G2S0	IGL c2890_light_IGLV1-44_IGLJ2 (Fragment)		128817	260260	263437	143468	73128.4	495938	227508	133608	210078	135244	275616	130100	111927	166096	1.36974	0.3819
A0A5C2G2U8	IGL c3472_light_IGLV2-14_IGLJ3 (Fragment)		199004	187136	109992	419929	162391	402770	246870	164574	313623	202110	416857	320288	95975	252238	0.97872	0.9422
A0A5C2G2V5	IGL c3244_light_IGKV2D-40_IGKJ2 (Fragment)		23152.3	22683	15446	33081.6	34988.8	162946	48716.3	57315.6	59710.5	45490.1	28266	36854.8	23408.6	41840.9	1.16432	0.7789
A0A5C2G2W4	IGL c2295_light_IGKV3-15_IGKJ3 (Fragment)				10816.4	21750.1	22453.3	22838.2	19464.5		80576	112193	36317.9		25921.1	63752	0.305316	0.0712
A0A5C2G2Z0	IGL c1787_light_IGKV1D-17_IGKJ2 (Fragment)		62012.3	81387.6	74681.1	28275.6	57734.6	191021	82518.7	58526.5	72228.9	44161.9	31717.5	68392.2	36250.5	51879.6	1.59058	0.2303
A0A5C2G306	IGL c2980_light_IGKV3-11_IGKJ2 (Fragment)		7289.2	3647.44	5433.97	11767.3	4477.43	10401.1	7169.41		18414.4		29275.4	8474.22	10311.9	16619	0.431399	0.0504
A0A5C2G336	IGL c3681_light_IGKV5-2_IGKJ2 (Fragment)		45526.4	11127.5	13799		5964.6	6151.29	16513.8	12805.7		10391.4	5601.41	5797.59	11228.6	9164.94	1.80184	0.3588
A0A5C2G340	IGL c2375_light_IGLV3-25_IGLJ3 (Fragment)		55585.7	24359.3		42498.7	28497.3	27322.4	35652.7	28256.4	51208.6		14953.3	29961.4	15934.1	28062.8	1.27046	0.4138
A0A5C2G388	IGL c2946_light_IGKV1-16_IGKJ5 (Fragment)			80501.8	45675.6	156385	57892.4	381721	144435		72160.6	42581.8		81070	74255.2	67516.9	2.13924	0.3152
A0A5C2G3B3	IGL c3642_light_IGLV1-40_IGLJ1 (Fragment)		60658.3	97942.7		166331	102238	156862	116806		98568.8		95419.1	121215	170527	121432	0.961904	0.8691
A0A5C2G3F3	IGL c3016_light_IGLV3-1_IGLJ2 (Fragment)		15276.1	44324		56344.1	11147.9	33531.2	32124.7	12753.7	45398.9		36876	34097.6	9068.4	27638.9	1.1623	0.6971
A0A5C2G3F8	IGL c1967_light_IGLV1-40_IGLJ3 (Fragment)			67541.8		62738.9	74617.3	226359	107814	61537.6	115536	50667.7	171876	59912.2		91905.9	1.17309	0.7253
A0A5C2G3G3	IGL c3150_light_IGLV1-40_IGLJ1 (Fragment)		50456.7	46331.9	61906.6	37648.6	35857	42948.8	45858.3	39084.4	94462.1	201487	137241	46933.7	35307.2	92419.2	0.496198	0.1202
A0A5C2G3H8	IGL c3679_light_IGKV4-1_IGKJ3 (Fragment)		203613	263099	163144	283006	106289	492124	251879	155485	307716	311546	221465	201987	181920	230020	1.09503	0.7275
A0A5C2G3J8	IGL c3494_light_IGKV1-5_IGKJ1 (Fragment)			65642.5	34953.1	117079	35000.1	31927.1	56920.4	37350.3	83997	64319.6	27666.8	80690.6	128437	70410.2	0.808411	0.5552
A0A5C2G3L5	IGL c2027_light_IGLV1-40_IGLJ3 (Fragment)		280841	303186	401789	422332	239316	615300	377127	183728	354948	251762	489336	299571	138616	286327	1.31712	0.2591
A0A5C2G3M1	IGL c2545_light_IGKV3-20_IGKJ4 (Fragment)			8922.13	5508.08	22815.1	12293.9	22163	14340.4	9507.43	23303.6	9797.95	13904.9	11745.7	7471.88	12621.9	1.13615	0.6823
A0A5C2G3R9	IGL c3941_light_IGKV3-11_IGKJ3 (Fragment)		26447.2	30013.6	12980	16388.6	34404.9		24046.9		24009.2	35734.7	9563.69	21500.8	703912	158944	0.151291	0.3515
A0A5C2G3S0	IGL c3136_light_IGKV3-11_IGKJ1 (Fragment)		36724.6	32944.8	7379.56	12563.3	16708.2	36754.8	23845.9	21180.5	24356.4	21692.3	19145		22681.9	21811.2	1.09328	0.7417
A0A5C2G3U2	IGL c2117_light_IGKV1D-39_IGKJ1 (Fragment)		48757.6			142894	54253.1	341197	146775	57699.1	103554		93714.4	92874.9	68047	83177.9	1.7646	0.3302
A0A5C2G3Y2	IGL c3882_light_IGKV1-5_IGKJ5 (Fragment)		63340	68190	32460.2	175451	75133.5	263901	113079	29218.9	94917.1	80658.2	68593.2	50733.7	87734.6	68642.6	1.64736	0.2632
A0A5C2G3Y3	IGL c3624_light_IGKV3-20_IGKJ1 (Fragment)		22106.2	44025.4	13637.5	53596.6	25230.1	15517.7	29018.9	27271.3	58670.9	24444.6	55935.2	58481.3	19043.9	40641.2	0.714027	0.2792
A0A5C2G3Z0	IGL c4011_light_IGKV1D-13_IGKJ3 (Fragment)		28710.1	71869.7	43434.5	93361.1	20484.4	91648.2	58251.3	44422.4	102660	39027	109843	77330.8	30007	67215	0.866641	0.6487
A0A5C2G3Z5	IGL c2665_light_IGKV6-21_IGKJ3 (Fragment)		171422	250644	168117	231562	150173	235263	201197	216733	164304	200173	177910	143061	118837	170170	1.18233	0.2041
A0A5C2G403	IGL c2187_light_IGKV4-1_IGKJ2 (Fragment)		64342.8	79267.4		63859	67548.5	59023.8	66808.3	50010.5	43922.6	63576.8	159182	91791.2	164876	95559.9	0.699125	0.2726
A0A5C2G420	IGL c3869_light_IGKV2D-40_IGKJ2 (Fragment)		151894	128188	75449.6	107801	140893	172583	129468	114320	117796	124216	104412	112594	93227.5	111094	1.16539	0.2395
A0A5C2G430	IGL c4051_light_IGKV1-5_IGKJ3 (Fragment)		77362.4	24271.7	25874.4	38613.5	13281.7	51986.1	38565	24470.7	44304.5	21993.6	40594.6	36619	17151.8	30855.7	1.24985	0.4796
A0A5C2G435	IGL c1063_light_IGKV3-20_IGKJ4 (Fragment)		71586.7	137122	93143.6	150190	101647	205195	126481	154253	201319	165783	123155	148252	59882.8	142107	0.890036	0.5848
A0A5C2G466	IGL c3972_light_IGLV3-21_IGLJ2 (Fragment)		14135.2	2600.7	3308.61	9102.54	2229.85	3055.84	5738.79	3075.25	35661.6	11206.4	22172.5	12746.5		16972.5	0.338124	0.0707
A0A5C2G469	IGL c3909_light_IGKV3-11_IGKJ4 (Fragment)		42321.5	25353.8	36332.6	33253.4	23336.2	45514.1	34351.9	48886.7	96739	28442.3	24884	38670.7	34908.3	45421.8	0.756287	0.3549
A0A5C2G4A9	IGL c1133_light_IGKV3-20_IGKJ1 (Fragment)		215027	347604	106957	269533	205668	324418	244868	165341	336145	273962	338304	249249	118378	246896	0.991783	0.9693
A0A5C2G4D1	IGL c3420_light_IGLV3-1_IGLJ2 (Fragment)		29638.5	39804.5	26808.7	35226.5	6822.24	203310	56935.1	28359.5	39387.9	18367.3	26235.7	27063	11158.4	25095.3	2.26875	0.3119
A0A5C2G4F4	IGL c2357_light_IGKV1-5_IGKJ1 (Fragment)		130059	114828	54052.2	270231	92396.8	294257	159304	103906	172962	145389	146701	152216	106617	137965	1.15467	0.6214
A0A5C2G4F7	IGL c3450_light_IGKV1-39_IGKJ1 (Fragment)		74502	136590	107018	272756	110702	365813	177897	91133.4		137798	168582	139552	240903	155594	1.14334	0.7023
A0A5C2G4I0	IGL c3480_light_IGKV3-15_IGKJ1 (Fragment)		91323.4	42898.3	217708			75971.6	106975	46702.1	66469.1		121566	49253.7		70997.7	1.50674	0.425
A0A5C2G4T2	IGL c4149_light_IGKV3-20_IGKJ1 (Fragment)		27687	15473.1		28519.9	12684.6	24627.1	21798.3	18391.8	24777.5	35425.8	43702.9	62094.7		36878.5	0.591085	0.1074
A0A5C2G4T4	IGL c3550_light_IGLV3-19_IGLJ3 (Fragment)			42484.2	41269.2	18155.1	93248.3	54828.9	49997.1		35211.3	71618	41045.8		16797.4	41168.1	1.21446	0.6234
A0A5C2G4Y3	IGL c4199_light_IGKV3-20_IGKJ1 (Fragment)		165532	221810	159742	320840	115885	295155	213161	181845	318655	194929	326865	205778	145250	228887	0.931292	0.7356
A0A5C2G521	IGL c3660_light_IGKV1D-39_IGKJ1 (Fragment)		26977	35759.8	36620.3	305210		18246.2	84562.7	250698	47248.6	23544.7	88359.8	97600	19478.3	87821.6	0.962892	0.96
A0A5C2G534	IGL c4044_light_IGKV1-39_IGKJ2 (Fragment)		21711.7	28942.3		26279.8	29103.1	29360	27079.4		21117.5		9917.23	15531.1	127849	43603.7	0.621034	0.5266
A0A5C2G566	IGH c126_heavy__IGHV1-69_IGHD5-12_IGHJ6 (Fragment)		65265.2	30329.8	68292.2	42571.6		60304.3	53352.6	74784.3	66920.1	49044.3	58520.4	53913.1	59607.8	60465	0.882372	0.3842
A0A5C2G571	IGL c4094_light_IGLV1-51_IGLJ2 (Fragment)		184063	291507	125748	314473	172331	294706	230471	48503.5	389963	192722	689083	186268	173769	280051	0.822961	0.6262
A0A5C2G593	IGL c1493_light_IGKV1-39_IGKJ4 (Fragment)		17619.8	31229.4	47861.1	182943	29301.5	127454	72734.8	17521.6	63389.4		44755.8	45982.1	25273.9	39384.6	1.84678	0.3114
A0A5C2G5C7	IGL c3740_light_IGKV3-15_IGKJ2 (Fragment)			28921.5	9502.94	23681.9	15744.3	30997.7	21769.7	15371	14714.1	21433.2	23340.3	26804.7	14383.1	19341.1	1.12557	0.5903
A0A5C2G5D4	IGL c1533_light_IGLV3-25_IGLJ3 (Fragment)		39717.1			34477.7	30829.4	62777.6	41950.4		86668.8	58266.2	70067.5	28354.2	37803	56231.9	0.746025	0.327
A0A5C2G5F2	IGL c1553_light_IGKV4-1_IGKJ2 (Fragment)		70075.9	188560	124706	87589.5	42834.1	47453.2	93536.4	51357.7	71371.7	77883.8	54371.1	77469.9	45543.9	62999.7	1.48471	0.2194
A0A5C2G5G5	IGL c3095_light_IGLV1-51_IGLJ3 (Fragment)		65801.8	71404.2	37076			40051.3	53583.3		122559	1414250	71699.6	56621.7	17583.8	336543	0.159217	0.3862
A0A5C2G5H2	IGL c3676_light_IGKV3-20_IGKJ3 (Fragment)		20358.7	19960.1	10208.1	28692.5	24512	57937.1	26944.8	24194.1	42589.8	24461.8	33804.3	30948.9	19895.3	29315.7	0.919124	0.7578
A0A5C2G5I6	IGL c2887_light_IGKV4-1_IGKJ1 (Fragment)		38662.1	26817.1	26539.8	21811	17950.2	23784.8	25927.5	18243.4	22788.5	49457.5	23785.5	69207.8	19359.7	33807.1	0.766925	0.4009
A0A5C2G5J4	IGL c3840_light_IGLV7-46_IGLJ2 (Fragment)		76228.2	93243.9	43717.1	87847	36844.7	68643.9	67754.1	78062	40748	44298.9	102622	66493	30037.1	60376.8	1.12219	0.6233
A0A5C2G5M5	IGL c3155_light_IGKV1-33_IGKJ4 (Fragment)				23881.7	26028.4	17427.9	32019.2	24839.3	15652.9	20743	28997.3	37217.2	19412.7	28591.2	25102.4	0.98952	0.9567
A0A5C2G5M8	IGL c2947_light_IGKV4-1_IGKJ5 (Fragment)		20024.1	30575.3	14290.5	5475.01	4929.59	10418.7	14285.5		10195.6	10995	37418.5	24548.3		20789.3	0.687156	0.3886
A0A5C2G5Q9	IGL c3920_light_IGLV3-21_IGLJ3 (Fragment)		98984.3	32891.6	51211	87498	26691.7	38170.6	55907.9	58028.3	264449	117211	89683.4	158338	33557.6	120211	0.46508	0.1054
A0A5C2G5T3	IGL c3796_light_IGKV4-1_IGKJ2 (Fragment)		23004.1	60754.1	217552			29184.2	82623.6			41874.7	23771.7	69547.8	43636	44707.6	1.84809	0.4478
A0A5C2G5V9	IGH c356_heavy__IGHV3-43_IGHD3-9_IGHJ3 (Fragment)		31875		39374.5	70657.6	23523.6	32782.4	39642.6	31648.9	22958.1	26656.9	34732.3	29467.5	17646.2	27185	1.45825	0.1479
A0A5C2G5X7	IGL c3846_light_IGKV3-20_IGKJ1 (Fragment)		52648.2	248246	52362.6	100591	110306	74851.7	106501	34233.4	79518.8	88467.6	91788.4	110054	21102.9	70860.9	1.50296	0.3088
A0A5C2G5Z4	IGL c1803_light_IGLV1-40_IGLJ2 (Fragment)		17439.3	10340.2	9244.97	2531.15	11855.8	27769.3	13196.8	21170.9	33643.4		29024.7	52078.7	194691	66121.7	0.199583	0.1077
A0A5C2G5Z6	IGL c3225_light_IGKV1D-39_IGKJ2 (Fragment)		13890.2	51015.1	11114.9	45254.5	17114.5	15975.6	25727.5	29358.9	38237.9	22035.3	72693.9	86507.6	33434.1	47044.6	0.546874	0.1283
A0A5C2G5Z9	IGL c4040_light_IGKV3-20_IGKJ2 (Fragment)		23331.6	29655.4	18879.6	32003.8	11554.1	20985	22734.9	27568.6	45782.8	21030.7	28222.6	33181.2	24424.1	30035	0.756947	0.1498
A0A5C2G615	IGH c399_heavy__IGHV3-21_IGHD3-9_IGHJ5 (Fragment)		42119.9	81054.7	39174.5	28481.7	18257.6	42481.3	41928.3	30886.5	61449.4	44478.3	57249.8	48549.6	19297.7	43651.9	0.960515	0.8775
A0A5C2G617	IGH c127_heavy__IGHV1-69_IGHD3-22_IGHJ4 (Fragment)		142025	82889.5	177391	203293	154754	135481	149306	111124	125074	172930	110238	119642		127802	1.16826	0.338
A0A5C2G647	IGH c42_heavy__IGHV5-51_IGHD3-10_IGHJ4 (Fragment)		41377.7	72743.1	21898.2	210788	48848.5	100547	82700.4	27870.7	145796	50371	46234.9	50698.5	54153.9	62520.8	1.32277	0.5513
A0A5C2G662	IGH c466_heavy__IGHV3-20_IGHD7-27_IGHJ2 (Fragment)		182519	156476	133956	237614	95457.5	175083	163518	135269	190244	123040	185368	192650	71997.6	149761	1.09185	0.6319
A0A5C2G699	IGL c3325_light_IGLV7-46_IGLJ3 (Fragment)		1173460	1713790	689246	1628370	782924		1197558	939766	1299390	1045630	1358450	1563920	479047	1.11437e+06	1.07465	0.7533
A0A5C2G6A0	IGL c1933_light_IGKV3-11_IGKJ4 (Fragment)		48866.4	36772.4		29049.8	25817	96262	47353.5	34537.3	58539.8	70539.8	17736.7	49026.3		46076	1.02773	0.9376
A0A5C2G6C5	IGL c3197_light_IGKV2D-29_IGKJ4 (Fragment)		69146.8	113756	72833	401547	79161.6	60657.7	132850	55003.4	137420	90445.9	106081	155104	38530.1	97097.4	1.36822	0.5469
A0A5C2G6H1	IGL c2013_light_IGKV1D-39_IGKJ3 (Fragment)		62273.6	90421	47070.2	155462	127900	244759	121314	34436.8	88569.6	104542	68277.7	83217.4	91312.6	78392.7	1.54752	0.2004
A0A5C2G6H5	IGH c192_heavy__IGHV3-74_IGHD5-18_IGHJ6 (Fragment)		8251.49	42385			5483.08	41149.8	24317.3	19229.5	3921.94		11521.2	11074.9		11436.9	2.12622	0.2686
A0A5C2G6L9	IGL c3639_light_IGKV4-1_IGKJ5 (Fragment)		11404.6	21081.6	14083.4	25319.4	11092.5	27828.6	18468.3	13627.9	13311.9	29653.3	12268.1	13815.9	8229.52	15151.1	1.21894	0.452
A0A5C2G6N3	IGL c18_light_IGLV3-25_IGLJ2 (Fragment)		169874	215090	25249.9	300012	51978.6	222003	164035	70626.4	187217	63910.1	123561	88607.5	52598.7	97753.4	1.67804	0.197
A0A5C2G6P0	IGL c2093_light_IGKV1-39_IGKJ3 (Fragment)		74099.2	73726.1	49787.2	56763.5	36743.4	51081.8	57033.5		72393.8	32720.6	82728.8	74536.3	54973.5	63470.6	0.898582	0.5517
A0A5C2G6P7	IGL c84_light_IGKV1-5_IGKJ1 (Fragment)		243423	229199	154322	302353	189117	254335	228792	165241	391303	208232	288252	233863	130495	236231	0.968508	0.8681
A0A5C2G6V7	IGL c67_light_IGKV1-5_IGKJ1 (Fragment)		29683.2	42821.7	40808.7	82615.5	26366.5	51677.1	45662.1	23993.5	82886.3	52683.3	91144.1	78349.6	25745.2	59133.7	0.772185	0.3784
A0A5C2G6X2	IGL c2183_light_IGKV3-11_IGKJ4 (Fragment)		129836	114620	142009	123917	113154	91636.1	119195	82747.4		104906	134943	140830	47827.7	102251	1.16572	0.354
A0A5C2G6X6	IGL c87_light_IGLV3-21_IGLJ2 (Fragment)		46432.8	39738.5	19284.3		21543	67895.3	38978.8	46495.5	68837.6	58026.6	16485.5	62238.4		50416.7	0.773132	0.3984
A0A5C2G6Y7	IGH c352_heavy__IGHV4-31_IGHD6-6_IGHJ3 (Fragment)			2859.2		4037.58	3267.88	10219.2	5095.97		3762.74		5881.34	8787.24	10273.1	7176.1	0.71013	0.3926
A0A5C2G700	IGL c3477_light_IGLV2-14_IGLJ2 (Fragment)		134813	116839	107246	185311	66645.8	132649	123917	52532.4	100952	86085.4	218815	121309	268281	141329	0.876799	0.6542
A0A5C2G710	IGL c178_light_IGKV1D-39_IGKJ2 (Fragment)		12343.3	17693.2	24642.3	44978.2	9230.61	19383.2	21378.5		11247.2		20557.3	37292.1	4129.15	18306.4	1.16781	0.7311
A0A5C2G719	IGL c234_light_IGKV3D-20_IGKJ1 (Fragment)		29040.5	100529	59416.2	102113	65673.4	76978.9	72291.8	77538.9	79336.4	55088.9	115304	100403	124011	91947	0.786233	0.232
A0A5C2G767	IGH c442_heavy__IGHV3-23_IGHD4-17_IGHJ4 (Fragment)		110091	110180	59739.7	73069.7	46671.2	118486	86372.9	40785	131192	88179.4	85616.9	89883.9	51411.2	81178.1	1.06399	0.7795
A0A5C2G790	IGL c278_light_IGKV3-15_IGKJ2 (Fragment)		404017	403506	309126	866092	375605	945837	550697	222581	376939	316321	572678	689779	209620	397986	1.38371	0.2966
A0A5C2G797	IGH c198_heavy__IGHV3-48_IGHD2-21_IGHJ4 (Fragment)		141047	201633	96704	577575	147407	271471	239306	144177	203073	155686	191595	168405	92643.1	159263	1.50258	0.3031
A0A5C2G7C9	IGL c374_light_IGKV3D-20_IGKJ2 (Fragment)		38294	93624.7	26254.8	66567.5	43024.8	73092.6	56809.7	32831.4	137517	42330.4	105138	66819.1	39280.3	70652.7	0.80407	0.5059
A0A5C2G7E0	IGL c267_light_IGLV1-44_IGLJ1 (Fragment)		75029.9	119690	37791.9	95204.3	53348.9	76609	76279	72890.6	50621	48478	53723.7	62365.8	35819.5	53983.1	1.41302	0.1165
A0A5C2G7F8	IGL c368_light_IGLV2-11_IGLJ1 (Fragment)		50349.5	29044.6	55928.1		28729.4	27118.5	38234	51110.1	380823	33271.5	53120.1	47606.9	24339.9	98378.6	0.388642	0.364
A0A5C2G7J4	IGL c454_light_IGKV3-11_IGKJ2 (Fragment)		110328	147350	48844.8	145670	88254.6	93303.6	105625	118730	140842	114283	112681	149960	103601	123350	0.856308	0.3216
A0A5C2G7K3	IGL c464_light_IGKV4-1_IGKJ5 (Fragment)			40333.5		49600.2	17962.1	191147	74760.7	37582.3	36761.5	51577.2	26804.7	27667.6	21971.5	33727.5	2.21661	0.2301
A0A5C2G7L5	IGL c448_light_IGLV3-21_IGLJ3 (Fragment)		115182	63086.4	104854	126533		95901.4	101111	46563.7	217721	69543.9	60842.7	157774	29206.1	96941.9	1.04301	0.9074
A0A5C2G7N4	IGH c527_heavy__IGHV3-73_IGHD7-27_IGHJ6 (Fragment)		9696.4	9492.58			4329.61	9674.39	8298.25	7524.74	11819		4511.09	11806.5		8915.33	0.930784	0.7904
A0A5C2G7Q6	IGL c3737_light_IGKV2D-28_IGKJ1 (Fragment)		275628	260819	146708	496759	197353	332833	285017	217155	301972	256221	212563	238990	109970	222812	1.27918	0.2952
A0A5C2G7R4	IGL c397_light_IGKV3-11_IGKJ5 (Fragment)		10398	9452.91	4567.14		5395.22	23236.3	10609.9		18293.7	5843.87		10783.8	5620.13	10135.4	1.04682	0.9209
A0A5C2G7V5	IGL c594_light_IGKV3-20_IGKJ1 (Fragment)		26889.4	54287.6	21886.2	51171.3		59075.3	42662	27783.5		80378.6	63610.1	63611.3	34965	54069.7	0.789018	0.3854
A0A5C2G801	IGL c3877_light_IGKV1-12_IGKJ5 (Fragment)		17344.4	35885.4	30104.9		27623.8	29086	28008.9	10242.1	24604.5	41168.3	37207.8	69247.9	23168.8	34273.2	0.817224	0.5297
A0A5C2G807	IGL c3887_light_IGKV3-20_IGKJ3 (Fragment)		66837.9	92748.6	64084.1	125107	51335.4	280759	113479	41093.7	94352.3	74534.3	134371	95064.6	113711	92187.8	1.23095	0.5828
A0A5C2G823	IGL c3907_light_IGKV3-20_IGKJ3 (Fragment)		61667.4	69160		131446	156196	240129	131720	70598.5	63018.1	58285.4	241874	97182.2	59126.2	98347.4	1.33933	0.4649
A0A5C2G826	IGH + IGL c26_heavy_IGHV3-9_IGHD3-22_IGHJ4 (Fragment)		20154.2	22188.2	20663.3		43523.7	67267	34759.3	69757.9	45686.9	21442.3	145660	69256.3	10948.7	60458.7	0.574926	0.2985
A0A5C2G834	IGL c180_light_IGLV2-18_IGLJ1 (Fragment)		63354.5	64686	55148.3	104918	59481.7	81183	71461.9	35355.8	109551	54735.5	114944	53290.1	52580.7	70076.2	1.01977	0.9311
A0A5C2G842	IGL c3795_light_IGKV2D-28_IGKJ5 (Fragment)			51324.2		34560.1	15434	80206.4	45381.2	25917.8	101463	83304	76958.5	54124.3	32609.1	62396.1	0.727308	0.3898
A0A5C2G844	IGL c3937_light_IGKV1D-13_IGKJ4 (Fragment)		31890.4	12785.9	29123	22822.5	49257.6	42442.7	31387	32681.1	37027.7	43415.8	62355.5	55612.9	12498.6	40598.6	0.773106	0.331
A0A5C2G847	IGH c578_heavy__IGHV3-74_IGHD1-26_IGHJ4 (Fragment)		19114.3	15848.6	8297.58	75536.6	16039.6	22569.3	26234.3	18450	40693.2	17883.8	32003.8	19357.3	7475.44	22643.9	1.15856	0.7539
A0A5C2G849	IGL c2613_light_IGKV1-8_IGKJ2 (Fragment)		27951.5	28694.1	10285.2	35576.3	20476.1	46009.7	28165.5	55220.7	42873.4	29631.3	54000.5	37410.9	31354.1	41748.5	0.674647	0.0712
A0A5C2G851	IGL c547_light_IGKV4-1_IGKJ2 (Fragment)		109841	73820.2	79590.3	118161	63124.1	230173	112452	57820.6	157256	95244.9	99465.5	98549	77838.1	97695.7	1.15104	0.6164
A0A5C2G852	IGL c3805_light_IGKV3-11_IGKJ4 (Fragment)		23798.5	34931.6	18892.7	66468.3	52354.4	48629.4	40845.8	28269.5	142058	44523.2	61503		559515	167174	0.244332	0.1969
A0A5C2G867	IGH + IGL c20_light_IGKV3-15_IGKJ1 (Fragment)		50354.1	54657.5	46141.3	94899.9	28591.6	44691.3	53222.6	33358	35312.1	59053.8	39181.6	59900.1	25250.6	42009.4	1.26692	0.3234
A0A5C2G872	IGL c220_light_IGKV1-5_IGKJ4 (Fragment)		116472	32853.7	18894.7	68718.8	29531	76402.3	57145.4	42186.4	65487.2	78077.2	47879.5	52487.9	23888.9	51667.8	1.10601	0.753
A0A5C2G8A1	IGL c3855_light_IGKV1D-39_IGKJ1 (Fragment)			35620.8		112019	16883.2	42028.7	51637.9	21966	58308.7	27848	24211.2	34504.4	38691.4	34254.9	1.50746	0.3578
A0A5C2G8A6	IGH c164_heavy__IGHV3-11_IGHD1-26_IGHJ3 (Fragment)		2586.38	13726.7	8035.13	13111.1	6939.9	24583.7	11497.2	14364.6	6840.09			6377.1	3885.76	7866.89	1.46146	0.4214
A0A5C2G8D9	IGL c290_light_IGLV1-47_IGLJ2 (Fragment)		41201	45926.6	45754.5	48586.6	26103.1	80066.8	47939.8	25935.1	78812.6	33165.1	85774.6	11576.2	19710.9	42495.8	1.12811	0.7211
A0A5C2G8F7	IGL c310_light_IGLV3-25_IGLJ3 (Fragment)		62616.5	62963.7		23434	21331.3	57671.1	45603.3		82061.9	36128.3	35314.5	32791.4	17109.6	40681.1	1.12099	0.7428
A0A5C2G8G2	IGL c96_light_IGKV4-1_IGKJ4 (Fragment)		147020	131443	116628	114387	62876	224653	132834	118237	129803	109941	135272	104864	53603.9	108620	1.22293	0.3516
A0A5C2G8G7	IGL c320_light_IGKV1-5_IGKJ4 (Fragment)		37516.7	69540.4		49723.3	9463.45	13066.3	35862	29538.8	58498	27825.4	78323.8	81175.3	14377.4	48289.8	0.742642	0.4664
A0A5C2G8K6	IGL c3975_light_IGKV3-15_IGKJ4 (Fragment)		108619	210301	70299.7	74561.5	157819	54630.7	112705	105676	63979	90792.3	72723.6	48734.8		76381.1	1.47556	0.2372
A0A5C2G8P1	IGL c4005_light_IGKV4-1_IGKJ4 (Fragment)		241774	157051	79323.9	133468	59661.1	246280	152926	115991	128364	198206	167494	91936.4	219406	153566	0.995833	0.9869
A0A5C2G8P7	IGH + IGL c174_heavy_IGHV3-15_IGHD3-10_IGHJ4 (Fragment)		108385	46072.8	20576.3	61758.3		55582.1	58474.9	83188.9	30179.6	60402.5	37087.4	47314.9	30423.4	48099.4	1.21571	0.5314
A0A5C2G8R9	IGL c205_light_IGKV4-1_IGKJ1 (Fragment)		106070	95995.2	57702.8	107593	68296.2	34484.2	78356.9	51641	87500.2	39769.9	64917.7	85472.6	42260.3	61926.9	1.26531	0.2935
A0A5C2G8T7	IGH + IGL c240_heavy_IGHV3-64_IGHD4-4_IGHJ6 (Fragment)		82627	83820.9		35155.1		53527.9	63782.7	25922.6	56625.1	85817.3	86629.7	86354.9	28180.1	61588.3	1.03563	0.9036
A0A5C2G8W6	IGL c276_light_IGKV1-39_IGKJ2 (Fragment)		414103	887016	380856	644306	364125	940082	605081	561420	899706	534759	869236	554104	367636	631144	0.958706	0.8521
A0A5C2G8W9	IGL c4095_light_IGLV3-21_IGLJ1 (Fragment)		85271.1	48108.2	41381	77427.6	15321.3	160636	71357.5	46664.4	285393	74252.1	72024.6	139878	23102.1	106886	0.667606	0.4404
A0A5C2G8Y5	IGL c2853_light_IGKV3-11_IGKJ1 (Fragment)		35266.2	32880	44436.1	19281.7	23076.3	41123	32677.2	17618.4	42430	15233.7	47361.8	32119.1	15223	28331	1.15341	0.5553
A0A5C2G8Y9	IGH + IGL c300_heavy_IGHV3-15_IGHD3-10_IGHJ4 (Fragment)		29742.4	66459.6	35025.8	60209.6	52311.5	58325.6	50345.8	45161.1	55323.8	31895	45801.8	49642.2	21775.8	41599.9	1.21024	0.292
A0A5C2G922	IGH c434_heavy__IGHV3-49_IGHD2-21_IGHJ4 (Fragment)		69577.8	26511.2	42861.3	142231	45416.7	52459.7	63176.3	60659.9	70192.4	70138.1	98449.9	79093.3	156005	89089.8	0.709131	0.2684
A0A5C2G965	IGL c174_light_IGKV1D-33_IGKJ3 (Fragment)		25593.5	18320.6		21365.5	73524	11937.3	30148.2		18613.8	10582.3	14816.5		8104.08	13029.2	2.3139	0.2202
A0A5C2G983	IGL c600_light_IGKV4-1_IGKJ4 (Fragment)		294189	280388	206395	461164	196087	318705	292821	222717	304246	225157	387419	326811	283845	291699	1.00385	0.9814
A0A5C2G984	IGH + IGL c324_heavy_IGHV3-15_IGHD3-16_IGHJ5 (Fragment)		206380	104423	28366.6	41915	34598.7	80382.7	82677.7	110651	51791.3	88460.6	184935	44789.9	35076.4	85950.7	0.96192	0.9291
A0A5C2G985	IGL c375_light_IGKV3-20_IGKJ1 (Fragment)		157808	256352	173314	211630	152165	151284	183759	114084	237091	193082	130418	420712	95128.4	198419	0.926114	0.7852
A0A5C2G987	IGL c406_light_IGLV1-44_IGLJ3 (Fragment)		59636.7	43936.8	56795.9	80289.3	38775.5	58147.1	56263.6	33174	72133.3	60332.1	78393.7	46045.9	21502.8	51930.3	1.08344	0.6984
A0A5C2G9A9	IGH + IGL c410_heavy_IGHV3-15_IGHD2-21_IGHJ4 (Fragment)		7204.53	14257.3	6280.91	19720.8	8310.09	23587.4	13226.8	6570.63	7810.15		12577.3	9447.71	6585.51	8598.26	1.53832	0.2071
A0A5C2G9E2	IGH + IGL c450_heavy_IGHV3-33_IGHD2-15_IGHJ6 (Fragment)		18710.9	19389.3	43066.5	10845.7		55084.8	29419.4	16167.6	53394	37950.8		68636.9	13654.8	37960.8	0.774995	0.5449
A0A5C2G9E4	IGL c435_light_IGLV1-51_IGLJ2 (Fragment)		7282.39	6709.52	16698.8	15269.8	19340.5	20646.6	14324.6	6637.68	32114.1	11516.7	60420.6	9231.39		23984.1	0.597254	0.3391
A0A5C2G9F8	IGH + IGL c333_heavy_IGHV3-15_IGHD3-16_IGHJ4 (Fragment)		51143.7	40690.9	68222.5	95655.6	22792.8	87650.3	61026	17431.5	64595.9	35828.9	98317.8	44364.5	177536	73012.4	0.83583	0.6591
A0A5C2G9J5	IGL c495_light_IGKV3-20_IGKJ1 (Fragment)		57547.9	96357.8	53514.7	89393.9	51168.1	49712	66282.4	57439.1	93873	65619.3	119180	97375.9	31545.8	77505.5	0.855196	0.4865
A0A5C2G9K4	IGL c2368_light_IGKV3-15_IGKJ4 (Fragment)		399855	626907	435150	749591	447764	951686	601826	522460	575669	588932	901994	860677	415137	644145	0.934302	0.7297
A0A5C2G9L4	IGH + IGL c494_heavy_IGHV3-9_IGHD4-11_IGHJ3 (Fragment)		201740	96248	287683	132480	140608	286985	190957	181693	276511	243997	205774	248713	99132	209303	0.912347	0.6741
A0A5C2G9M5	IGL c3133_light_IGKV3-20_IGKJ1 (Fragment)		115893	226968	72785.7	201636	55448.2	218618	148558	97497.8	186922	119162	309251	172282	79945.4	160843	0.92362	0.7964
A0A5C2G9Q2	IGL c555_light_IGKV3-11_IGKJ4 (Fragment)		81333.2	126738	146088	152511	78438.3	139859	120828	59347.9	124555	61422.4	153181	112298	68274.4	96513.1	1.25193	0.2708
A0A5C2G9Q4	IGL c112_light_IGKV2-28_IGKJ1 (Fragment)		211255	221335		113723	111867	291724	189981	159588	229097	310593	290099	198077		237491	0.79995	0.3163
A0A5C2G9Q6	IGH + IGL c42_light_IGKV3-15_IGKJ1 (Fragment)		10198.2	18558.8	14849.6	139197			45700.9		12410.4	31281.3	23938.2	13192.6	4802.96	17125.1	2.66865	0.3402
A0A5C2G9Q7	IGL c606_light_IGKV1-27_IGKJ2 (Fragment)		24940.3	33915.6	13603.3	46569.1	7565.59	35269.1	26977.2	5790.83	38686.8	24009.9	33973.1		5433.24	21578.8	1.25017	0.5667
A0A5C2G9T9	IGH + IGL c600_heavy_IGHV3-23_IGHD3-3_IGHJ3 (Fragment)		79605.6	117125	184918	108871	74474.7	136955	116992	59571.3	86702.7	64981.8	97642	113341	91584.7	85637.2	1.36613	0.1221
A0A5C2G9U3	IGH + IGL c36_heavy_IGHV3-15_IGHD3-3_IGHJ6 (Fragment)		34794	47459.7	64727.5	47741	55640.3	41406.1	48628.1	31413.2	59383.2	13058.1	34250.8	42032.8	12365	32083.8	1.51566	0.0794
A0A5C2G9U6	IGH + IGL c594_heavy_IGHV1-69_IGHD1-7_IGHJ4 (Fragment)		26565		17806	15584.6		13182.9	18284.6	54418.9	33930.4	11105.1	27283.2	80043.6	16336.4	37186.3	0.491704	0.1967
A0A5C2G9X3	IGH + IGL c523_heavy_IGHV4-39_IGHD3-22_IGHJ4 (Fragment)		28099.1	26892.7	7394.9		18313.7	50566.7	26253.4	19594.5	35238.5	40437.1	45249		46464.3	37396.7	0.702025	0.2325
A0A5C2GA59	IGH + IGL c1_heavy_IGHV3-48_IGHD3-10_IGHJ4 (Fragment)		103473	151023	93738.8	171677	73663.8	158783	125393	142523	193443	132466	122466	153640	68853.6	135565	0.924965	0.673
A0A5C2GA71	IGL c292_light_IGKV1D-39_IGKJ2 (Fragment)		109781	254254	80478.5	252496	123467	294438	185819	113332	239215	186398	216132	188769	559813	250610	0.741468	0.4034
A0A5C2GA89	IGH c185_heavy__IGHV3-7_IGHD3-16_IGHJ4 (Fragment)		129309	97683.8	60075.8	144634	82845.1	78218.1	98794.3	125672	75031.5	67005	91494	86810.8	17548.5	77260.3	1.27872	0.2976
A0A5C2GA91	IGL c3373_light_IGKV4-1_IGKJ1 (Fragment)		174405	96031.5	91414.9	347382	87952.5	411629	201469	98693.8	136648	133503	192943	128921	99694.3	131734	1.52937	0.2725
A0A5C2GAB0	IGH + IGL c126_light_IGLV1-47_IGLJ3 (Fragment)		30490.7	28004.1		8250.04	5460.96	58906.3	26222.4	6849.86	13870.5	10442.7	20418.9	21394.7	4948.01	12987.4	2.01906	0.1843
A0A5C2GAC2	IGH c225_heavy__IGHV3-48_IGHD5-12_IGHJ1 (Fragment)		10251.2	15456	19308.6	32523.3	17703.7		19048.6		35420.7	35286.4	17471.8	18084.1	14227.3	24098.1	0.79046	0.4197
A0A5C2GAD1	IGH + IGL c186_heavy_IGHV3-23_IGHD2-21_IGHJ4 (Fragment)		131946	207223	177249	165289	96074.8	483091	210145	135959	146808	134636	108371	155941	138288	136667	1.53764	0.2276
A0A5C2GAI0	IGH + IGL c105_light_IGKV1D-13_IGKJ1 (Fragment)		79980.3	137512	44705.9	459273	85145.2	194706	166887	88925.7	144020	146586	171433	178569	65103.6	132440	1.2601	0.6076
A0A5C2GAI5	IGH + IGL c216_light_IGKV3-20_IGKJ2 (Fragment)		291814	423450	149067	743716	258910	315089	363674	246008	389314	397206	395916	515871	503897	408035	0.891281	0.6441
A0A5C2GAK7	IGL c462_light_IGKV3-15_IGKJ1 (Fragment)		72678.5	162653	73634.1	134969	81347.7	112178	106243	94412.9	116951	84137.3	159760	88314.1	277979	136926	0.77592	0.3877
A0A5C2GAM1	IGL c3453_light_IGKV2D-29_IGKJ2 (Fragment)		55469.4	68674.4	36437.2	48175.9	33748.5	85344.7	54641.7	45666	83352.9	27674.6	45322.7	70795.3	23783.3	49432.5	1.10538	0.6867
A0A5C2GAN8	IGL c492_light_IGLV3-21_IGLJ1 (Fragment)		12951.5	26460.4	29514.8	8788.74		29631.5	21469.4	27100.1	52469.7	24171.8	12445.1	42352.2	23365.6	30317.4	0.708154	0.2779
A0A5C2GAQ1	IGH + IGL c336_heavy_IGHV3-23_IGHD3-22_IGHJ5 (Fragment)		108417	97217.6	30284.5	39111.7	46828.6	60376.4	63706	34628.7	77227.2		82367.6	110373		76149.1	0.836595	0.5608
A0A5C2GAR7	IGH c403_heavy__IGHV5-51_IGHD1-26_IGHJ6 (Fragment)		124255	287574	109804	485339	141497	145599	215678	174334	211152	109885	204481	121102	116356	156218	1.38062	0.3664
A0A5C2GAS3	IGH + IGL c302_light_IGKV3-20_IGKJ1 (Fragment)		49925.5	160097	35748.6	142861	91889.4	114067	99098.1	91893.8	50029.3	69260.1	141564	72776	88529.3	85675.4	1.15667	0.5876
A0A5C2GAT2	IGL c3503_light_IGKV4-1_IGKJ2 (Fragment)		58189.1	23137.8		42603.7	19391.8	545753	137815	22103.8		27875.7	41232.9	21497.9	31475.6	28837.2	4.77908	0.3178
A0A5C2GAT8	IGL c542_light_IGKV1-5_IGKJ1 (Fragment)		83724.1	182631	107424	197432	67676.9	243389	147046	148248	192682	998979	258920	173746	369428	357000	0.411893	0.1524
A0A5C2GAW1	IGL c562_light_IGKV1D-39_IGKJ1 (Fragment)		98199.4	103459	70759.6	166663	93459.1	131845	110731	74494.5	157890	98654.6	215491	121242	85960.1	125622	0.88146	0.5743
A0A5C2GAW3	IGH c453_heavy__IGHV3-11_IGHD4-17_IGHJ3 (Fragment)		56507.8	119378	52119.9	112185	79044.7	49657.8	78148.9	43645.4	98986.4	80524.5	84568.4	70360.1	37813.1	69316.3	1.12742	0.5937
A0A5C2GB04	IGL c602_light_IGKV1-33_IGKJ4 (Fragment)		17036.8	41639	5572.98	15061.8	13517.6	17971.2	18466.6	10237	34211.2	13453.5	59780.5	20496.8	13145.9	25220.8	0.732195	0.4804
A0A5C2GB13	IGH + IGL c456_heavy_IGHV5-51_IGHD1-1_IGHJ5 (Fragment)		15593.3		14917.6	40000.8	15318		21457.4		31337.6	23193.2	36010	35168.6	53763.2	35894.5	0.597791	0.1088
A0A5C2GB21	IGH c513_heavy__IGHV4-31_IGHD3-22_IGHJ4 (Fragment)		59467.2	74306.5	8185.53	144681	42767.4	85427.6	69139.2	52968.1	105919	105293	207146	123183	28282.3	103799	0.66609	0.2976
A0A5C2GB30	IGH + IGL c402_light_IGKV1-9_IGKJ5 (Fragment)		56282.9	89474.8	94355.7	100167	32918.3	138737	85322.6	38970.1	131346	82006.5	116891	76308.4	82246.4	87961.4	0.970001	0.898
A0A5C2GB34	IGH c445_heavy__IGHV3-11_IGHD6-13_IGHJ4 (Fragment)		45706.4	32582.6	26167.4	71655.4	49707.3	88337.9	52359.5	33251.5	61962.2	32494.2	42591.3	39416.7	30405	40020.2	1.30833	0.2785
A0A5C2GB67	IGH + IGL c442_light_IGKV2-28_IGKJ2 (Fragment)		52181.8		49600.6	210181	76589.5	66959.3	91102.4		98186.1	69438.3	75060.3		27960.5	67661.3	1.34645	0.5417
A0A5C2GB71	IGL c3633_light_IGKV1-27_IGKJ1 (Fragment)		67466.2	96476.4	47579.6	21787	13102.3	192901	73218.8	56317.1	83632.5	8588.03	99716	94483.5	54031.9	66128.2	1.10722	0.8199
A0A5C2GBB4	IGH + IGL c375_light_IGKV1-33_IGKJ4 (Fragment)		57737.5	79112.1	33958.9	98654.7	60377.4	103220	72176.8	44478.1	118137	60951.4		55315.1	95219.4	74820.2	0.96467	0.8816
A0A5C2GBG7	IGH + IGL c546_light_IGLV3-1_IGLJ3 (Fragment)			40533.3	23458.5	71142.1		16296.3	37857.6	9064.7	30276.3	23387.6	16121.8	17751.6		19320.4	1.95946	0.1497
A0A5C2GBH3	IGH + IGL c552_light_IGLV1-51_IGLJ3 (Fragment)			42931.3	34784.2	42797.8	37865.7	32027.7	38081.3	24744.5	68399.3	46907.8	100468	40588.1	35710.4	52803	0.721196	0.2712
A0A5C2GBI1	IGH + IGL c562_light_IGKV1-5_IGKJ2 (Fragment)			66969.6	39451.8	104224	26612.5	41854.5	55822.5	26599.6	59802.6	50493	85415.9	123811	125659	78630.2	0.709937	0.328
A0A5C2GBI3	IGH + IGL c392_heavy_IGHV1-18_IGHD3-9_IGHJ6 (Fragment)			15468.3	3954.59	23897.6	2440.02	11484.4	11449	7009.93	22547.4	15034.3	29200.4	16900.3	6531.97	16204	0.706551	0.3956
A0A5C2GBK0	IGH + IGL c582_light_IGKV3-15_IGKJ3 (Fragment)		322702	583251	529896		228346	877606	508360	261537	518779	421798	578619	472957	214204	411316	1.23594	0.4436
A0A5C2GBK2	IGL c13_light_IGKV4-1_IGKJ2 (Fragment)		73799.2	48248	91361	143113		54443.3	82192.9	48871.8	76732.8	59447.5	72649.7	60651.7	48498.8	61142.1	1.34429	0.2273
A0A5C2GBK5	IGH + IGL c646_heavy_IGHV1-69_IGHD1-7_IGHJ6 (Fragment)		66253	61746		120721	35300.6	433889	143582		192863	97343	66364.6	64109.3	44764.8	93088.9	1.54242	0.5378
A0A5C2GBP5	IGH + IGL c515_light_IGLV3-25_IGLJ1 (Fragment)		66784.9	51167.8	31767.2	140752	33347.7	83888.9	67951.4	35799.4	78339	45889.7	57199.6	64291.5	44588.2	54351.2	1.25023	0.4632
A0A5C2GBP9	IGH + IGL c525_light_IGKV3-15_IGKJ1 (Fragment)		126390	215734	79750.2	325140	125127	172181	174054	171945	178482	123478	164149	246570	80630.1	160876	1.08191	0.7619
A0A5C2GBQ0	IGL c73_light_IGKV1D-13_IGKJ1 (Fragment)		27984.8	54013.2	35589.6	54358.7	31725.7	46482.1	41692.3	15103.4	24893.4	27339.5	25050.8	35259.9	144341	45331.3	0.919725	0.8628
A0A5C2GBQ2	IGH + IGL c58_light_IGKV1-9_IGKJ5 (Fragment)			24422.9	22018.9	63517.6		40172.6	37533	20356.7	39076.5	51795.4	31598.9	32323.9		35030.3	1.07144	0.8137
A0A5C2GBT2	IGH + IGL c565_light_IGKV1-39_IGKJ2 (Fragment)		3347980	5694400	3047350	7619660	3390940	10135900	5.53937e+06	3514840	5691860	4272020	6012030	4634260	4860250	4.83088e+06	1.14666	0.5771
A0A5C2GBT6	IGH + IGL c612_light_IGKV3-15_IGKJ1 (Fragment)		198367	280188	82622.6	257857		328044	229416		252953	138318	333765	329978	108930	232789	0.98551	0.9588
A0A5C2GBU1	IGH + IGL c108_light_IGKV2-28_IGKJ2 (Fragment)		20186.6	28121.2	13757.9	27518.3	15191.4	51320.2	26015.9	8859.47	37848	50815.9	18201.7	38327.4	37566.7	31936.5	0.814614	0.4987
A0A5C2GBV1	IGH + IGL c118_light_IGLV1-47_IGLJ3 (Fragment)		41630.4	23326.1	259427	35258.8	11038	42351.7	68838.7	30092.2	43569.5	41375	42045.9	34587.2	13630.5	34216.7	2.01184	0.3921
A0A5C2GBZ9	IGH + IGL c178_light_IGKV3-15_IGKJ5 (Fragment)		65021.7	85977.5	31194.1	53636.1	47932.9	179585	77224.6	29950.8	55631.5	69845.7	76290.9	70119.1	84996.1	64472.3	1.19779	0.5944
A0A5C2GC03	IGL c221_light_IGLV3-19_IGLJ3 (Fragment)		580904	53209.8	42046.4	33873.7	23850.6	63036	132820	29570.6	18626	28045.9	83961.4	38541.4	53421.2	42027.8	3.16029	0.3385
A0A5C2GC07	IGH + IGL c188_light_IGKV3-11_IGKJ2 (Fragment)		50473.5	79172.1		120195		72618.9	80614.9	51052.3	74571.9	35831	89175	66836.3	1484850	300386	0.268371	0.4797
A0A5C2GC23	IGH + IGL c123_light_IGKV3-20_IGKJ4 (Fragment)		66068.3	97470.3	42927.7	110157	55047.2	83228.6	75816.5	42190.9	100973	82428.8	70697.4	97727	42210.2	72704.6	1.0428	0.8392
A0A5C2GC44	IGL c271_light_IGLV3-21_IGLJ1 (Fragment)		33989.7	27031.5	25232	20983.8	16558.8	31213.1	25834.8	26907.9	121439	34424.6	51092.1	98295.6	17206.7	58227.7	0.443686	0.0924
A0A5C2GC49	IGH + IGL c153_light_IGKV3-20_IGKJ4 (Fragment)		1386200	2659310	1809700	2411660	1003340	1869070	1.85655e+06	864302	1890140	1415750	1887100	1737370	1069020	1.47728e+06	1.25673	0.2472
A0A5C2GC94	IGL c203_light_IGKV3D-20_IGKJ1 (Fragment)		103472	299908	139357	221842	120988	186244	178635	92909.3	210942	138476	268466	162916	136269	168330	1.06122	0.7991
A0A5C2GC96	IGL c3943_light_IGLV3-21_IGLJ1 (Fragment)		22254.6	36525.5		35132.3	12099.5		26503	22244.7	51153.1	33805.8	20940.1	49016.7	14930.8	32015.2	0.827825	0.5589
A0A5C2GCA5	IGL c213_light_IGKV3D-20_IGKJ4 (Fragment)		162146	100675	44216.1	103876	75407	103556	98312.7	57276.4	260637	160393	128984	154816	32773.3	132480	0.742095	0.3766
A0A5C2GCB3	IGL c223_light_IGKV1-27_IGKJ4 (Fragment)		99997.2	129508		108332		114079	112979		70756.2	161725	112715	106089		112821	1.0014	0.9939
A0A5C2GCG4	IGH + IGL c368_light_IGKV3-20_IGKJ4 (Fragment)		71684.6	83140.9	36368.6	89777.2	54212.2	61267	66075.1	118027	78040.5	46875.9	111152	121561	20093.6	82625	0.799698	0.4019
A0A5C2GCJ9	IGL c313_light_IGKV1D-17_IGKJ3 (Fragment)		292674	486032	373886	309437	145784	344038	325308	298255	693864	188683	443437	320702	614011	426492	0.762754	0.2965
A0A5C2GCM2	IGH + IGL c428_light_IGKV1-17_IGKJ2 (Fragment)		37736.8	71522.5		246753	30788.1	84503.3	94260.7	71150.1	54691.1	28787.4	59904.1	54302.1	88936.3	59628.5	1.5808	0.3702
A0A5C2GCN1	IGH + IGL c438_light_IGLV1-47_IGLJ3 (Fragment)		106477	115964	84946.8	80259.3	40248.4	173671	100261	62873.8	94975.8	53586.1	94686.5	145316	65907.9	86224.4	1.16279	0.5516
A0A5C2GCN9	IGH + IGL c448_light_IGKV3-20_IGKJ5 (Fragment)		42447	96764.1	21121	335341	62888.7	87662.4	107704	53729.7	52629.2	76111.2	111760	92224.3	49712	72694.4	1.4816	0.4831
A0A5C2GCU8	IGH + IGL c568_heavy_IGHV3-23_IGHD2-21_IGHJ3 (Fragment)		56373.5	90156.9	305487	20123.6	39850.4	82097.8	99014.9	25848.3	89232.4	90636.2	48366.6	86716.7	26369.4	61194.9	1.61802	0.4155
A0A5C2GCV9	IGL c561_light_IGLV1-44_IGLJ3 (Fragment)		110796	165205	134791	139945	51841.9	223680	137710	97865.9	148428	113571	198744	71712.6	48802.8	113187	1.21665	0.4626
A0A5C2GD14	IG c725_heavy_IGHV1-18_IGHD6-6_IGHJ4 (Fragment)		31997.3	35594.9	13094.5	30727.9	21566.1	54996.5	31329.5	23591	57885.2	26783	39134.8	33938.6	17889.3	33203.7	0.943557	0.8239
A0A5C2GD90	IG c1296_heavy_IGHV1-2_IGHD3-3_IGHJ6 (Fragment)				26836.2	22448	13480.2	225961	72181.4	69343	157055	114840		65844.6	106418	102700	0.702836	0.5524
A0A5C2GDF4	IGH + IGL c504_light_IGKV1-5_IGKJ1 (Fragment)		108170	180891	61059.1	239280	87397.1	155467	138711	128116	169384	136917	138895	215384	346087	189130	0.733413	0.2721
A0A5C2GDG1	IGH + IGL c623_light_IGKV4-1_IGKJ4 (Fragment)		25655.9	30047.4	19270.8	25110.5	8763.07	15063.9	20651.9	23531.3	18534.3	19213.4	15853	21368.7	10724.3	18204.2	1.13446	0.5222
A0A5C2GDM9	IGH c71_heavy__IGHV3-7_IGHD4-23_IGHJ3 (Fragment)		194724	276559	220385	192029	152893	490669	254543	186796	255522	240756	256908	352973	131359	237386	1.07228	0.7758
A0A5C2GDR7	IGH + IGL c59_heavy_IGHV3-72_IGHD5-12_IGHJ6 (Fragment)		7310.22	8673.75		26238	12367.1	6257.76	12169.4	13951.4	6640.81	8739.53	24110.5	11225	3646.33	11385.6	1.06884	0.8694
A0A5C2GDR9	IGH + IGL c250_light_IGKV3-15_IGKJ3 (Fragment)		98501		89758	149290	78325.3	162225	115620	74024.1	144686	176676	170654	95166.6		132241	0.87431	0.5477
A0A5C2GDS5	IG c206_heavy_IGHV3-15_IGHD4-17_IGHJ6 (Fragment)		9056.58	24316.8	12262.9	22725.8	10584.7	27178.6	17687.6	35073.4	21256.9	11721.5	21100.9	21961.9	13109.9	20704.1	0.854303	0.5348
A0A5C2GDT6	IGH + IGL c79_heavy_IGHV2-5_IGHD4-17_IGHJ2 (Fragment)		93663.1	110666	67423.7	349972	192655	127012	156899	91418.1	158921	115122	197979	125145	383809	178732	0.877841	0.727
A0A5C2GDV0	IGH + IGL c280_light_IGKV1D-33_IGKJ4 (Fragment)			19818.9	12778.1	31185.8	27740.4	16784.8	21661.6	36918.2	54886.4	41287.8	36323.9	73771.4	12605.1	42632.1	0.508105	0.0598
A0A5C2GDZ3	IG c1066_heavy_IGHV3-21_IGHD2-15_IGHJ3 (Fragment)		20211	35799.7	567510			222554	211519	14721.9	27614.8	29465	25620.5	28645.3		25213.5	8.3891	0.1396
A0A5C2GE15	IGH c241_heavy__IGHV3-15_IGHD3-10_IGHJ4 (Fragment)		10710.2	38319		26453.5	17066.1	57476.8	30005.1	11348.5	35167.9		9764.85	21869.6	15995	18829.2	1.59354	0.2724
A0A5C2GE35	IG c68_heavy_IGHV3-23_IGHD2-15_IGHJ4 (Fragment)		65834.6	55635.8	39529.6	71250.1	31778.5	66719.9	55124.8	58334.3		62847.4	75663.8	50725.1	21364	53786.9	1.02487	0.9054
A0A5C2GE58	IG c273_heavy_IGHV3-23_IGHD3-22_IGHJ5 (Fragment)		26186.2	44941.6		39678.5	27933.7	73736.7	42495.3	30051.9	70000.7	39597.4	41247.1	47354.5		45650.3	0.930888	0.779
A0A5C2GE66	IG c431_heavy_IGHV3-23_IGHD4-17_IGHJ5 (Fragment)		189154	258010	130697	242343	108618	955362	314031	149544	247218	343744	181148	227461	102431	208591	1.50549	0.4528
A0A5C2GE80	IGH c311_heavy__IGHV3-49_IGHD6-19_IGHJ6 (Fragment)		75750.8	117995			29670.8	83889.4	76826.5	55009.7	67849.1	66029.1	93131.1	99978.8	52070.8	72344.8	1.06195	0.8053
A0A5C2GE94	IG c1052_heavy_IGHV3-23_IGHD6-13_IGHJ4 (Fragment)		136724	187173		49054.3	154556	314572	168416	179664	296415	107270	280159	228260	245162	222822	0.755833	0.3057
A0A5C2GE98	IG c355_heavy_IGHV3-30_IGHD6-19_IGHJ4 (Fragment)		681814	112177		58081.4		65744.1	229454	48681.3	71694.3	51714.6	73139.3	99784.8	36415.2	63571.6	3.60938	0.2047
A0A5C2GED4	IG c373_heavy_IGHV3-30_IGHD2-8_IGHJ4 (Fragment)		73579.7	108398		29055	46626.3	83341.1	68200	49348.8	160965	37006.6	143039	100909	45048.7	89386.2	0.762982	0.4579
A0A5C2GEJ3	IG c1203_heavy_IGHV3-23_IGHD5-12_IGHJ3 (Fragment)		46267.8	34878.9	39005.4	43376.3	29658.3	59169	42059.3	39221.3	67531.5	54042.7	65772.2	61154.2	24423	52024.2	0.808457	0.2469
A0A5C2GEK7	IGH + IGL c560_light_IGKV1-12_IGKJ5 (Fragment)		62186.4	75602.9		94068.2	16445.6	41051.5	57870.9	55410.3	67192.5	45276.7	76420.7	83140.9	34728.3	60361.6	0.958738	0.8701
A0A5C2GER0	IGH + IGL c620_light_IGKV3-11_IGKJ5 (Fragment)		109720		112490	73703.5	108897	91061	99174.3	55420.8	106092		78343.7	99232.1	261590	120136	0.825519	0.5885
A0A5C2GET5	IG c120_heavy_IGHV3-49_IGHD2-2_IGHJ3 (Fragment)		126564	156206	214672	277516	102280	282849	193348	152786	206651	209975	208923	171231	120595	178360	1.08403	0.6764
A0A5C2GEU5	IGH c571_heavy__IGHV5-51_IGHD3-16_IGHJ3 (Fragment)		7353.11	22299.3	2970.41	17277.2	9381.31	31256.1	15089.6		10220.7	6684.98		10293.4	4352.98	7888.02	1.91297	0.2274
A0A5C2GF13	IG c531_heavy_IGHV3-7_IGHD4-23_IGHJ4 (Fragment)		89228.7	135594		212909	80601.4	174225	138512	135130	124156	152264	203643	155515	41082.3	135298	1.02375	0.9249
A0A5C2GF53	IGL c9_light_IGLV2-11_IGLJ1 (Fragment)		36531.3	80638.2	44408.5	47680.3	46899.1		51231.5		164858	19271.1	23011.8		74984.7	70531.4	0.726364	0.5535
A0A5C2GF65	IG c111_heavy_IGHV3-21_IGHD4-11_IGHJ4 (Fragment)		126089	171902	107682	193349	140070	135031	145687	92568.4	121528	94871.2	126370	143372	45874.3	104097	1.39953	0.0539
A0A5C2GF67	IGH + IGL c9_light_IGKV1-9_IGKJ1 (Fragment)		231555	126922	95871.9	132890	89642.6	935587	268745	42849.1	95111.9	79564.6	153622	88276.9	145350	100796	2.66623	0.2453
A0A5C2GF85	IG c316_heavy_IGHV3-9_IGHD3-3_IGHJ4 (Fragment)		63248.4	62546.6		32627.9	26721.4	52411.3	47511.1	28832.4	58414.2	73207.9	71000.5	66538.9	60240.4	59705.7	0.795755	0.2544
A0A5C2GF92	IG c849_heavy_IGHV3-21_IGHD3-9_IGHJ5 (Fragment)		111400	167488	31625.1	155811	95678.1	323533	147589	107453	112383	106108	115515	125303	99812.8	111096	1.32849	0.389
A0A5C2GFF5	IGH + IGL c619_heavy_IGHV3-23_IGHD3-3_IGHJ3 (Fragment)		203570	239426	82594.8	260583	133707	337975	209643	149009	270986	213423	307154	276710	88013.6	217549	0.963656	0.8797
A0A5C2GFI3	IG c1074_heavy_IGHV4-34_IGHD6-13_IGHJ4 (Fragment)		87967.2	116256	65726.6	125228	23386.3	113959	88753.9	80560.8	67282.7	63015.4	67703.1	39203	75168.7	65488.9	1.35525	0.1983
A0A5C2GFJ1	IG c965_heavy_IGHV4-34_IGHD4-23_IGHJ3 (Fragment)		111267	177012	68727.7	330702	168637	206834	177197	145744	339447	175904	262510	497599	169484	265115	0.668377	0.2138
A0A5C2GFJ5	IGH + IGL c11_light_IGLV3-10_IGLJ3 (Fragment)		59492.1	24557.9	657664	101740			210864	41215.5	100522	83703.6	148049	33060.9	28324.5	72479.2	2.90929	0.2852
A0A5C2GFQ6	IG c672_heavy_IGHV3-15_IGHD6-6_IGHJ4 (Fragment)		132401	204130	113215	171664	87316.1	363367	178682	162719	165941	153456	152124	104842	54253.9	132223	1.35137	0.3207
A0A5C2GFR0	IG c141_heavy_IGHV3-13_IGHD3-10_IGHJ6 (Fragment)		12035.7		6477.15	8690	5465.8	21357.1	10805.1	17679.2	16452.4	11898.1	21340.5	32223	5493.11	17514.4	0.61693	0.1983
A0A5C2GFT1	IG c260_heavy_IGHV3-15_IGHD3-9_IGHJ3 (Fragment)		29755.6	43720.7	58998.4	42133.9	27472.9	68217.7	45049.9	39472.4	28155.9	17802.4	45735.1	55796.9	36890.4	37308.8	1.20748	0.3838
A0A5C2GFZ1	IGL c319_light_IGKV3D-20_IGKJ5 (Fragment)		126267	86148.1	60674.1	36701.1	31472.3	53890.2	65858.8	64979.8	61217.1	69352.2	99815.4	74249	47098.7	69452	0.948263	0.8281
A0A5C2GFZ5	IG c514_heavy_IGHV3-21_IGHD6-19_IGHJ4 (Fragment)		123964	193551	42066.5	344007	52905.3	129218	147619	50593.9	209199	93192.5	156024	128827	120253	126348	1.16835	0.6821
A0A5C2GG43	IG c988_heavy_IGHV3-23_IGHD4-17_IGHJ4 (Fragment)		166676	173350	72077.6		146169	136121	138879	166481	131360	89894.9	205856	132537	96251.6	137063	1.01324	0.9449
A0A5C2GG87	IGH + IGL c399_light_IGLV1-40_IGLJ1 (Fragment)		30738.3	34392.4	15324.3	14752.4	12342.5	38813.4	24393.9	18230	81204	18022.1	30995.7	53049	11233.9	35455.8	0.688009	0.3761
A0A5C2GGC1	IG c354_heavy_IGHV3-7_IGHD3-3_IGHJ4 (Fragment)		699787	733221	541904	910281	463911	1666670	835962	668117	1190890	821740	882910	865743	456348	814291	1.02661	0.9175
A0A5C2GGD3	IGH + IGL c231_light_IGKV1D-33_IGKJ4 (Fragment)		18579.8	78931.2	32329.7	61075.4	23683.4	39678.9	42379.7	49034.5	94915.2	110849	121991	62210.1	31004.4	78334	0.541013	0.0685
A0A5C2GGE7	IG c691_heavy_IGHV4-59B_IGHD3-9_IGHJ2 (Fragment)		89690.4	226280	34427.8	71282.2	86797.6	204531	118835	95513.8	153340	131859	247111	191521	77933	149546	0.794636	0.4684
A0A5C2GGF5	IGL c499_light_IGKV1-5_IGKJ2 (Fragment)		333713	524301	193950	520612	187627	656604	402801	298143	497589	365391	390491	414322	257631	370594	1.08691	0.7173
A0A5C2GGI1	IGH + IGL c509_light_IGKV1-39_IGKJ1 (Fragment)		17636.6		13698.6	60841.3	24025.6	36770.2	30594.5	13339.2	38405.4	26684.2	83243.1	32802.2	311781	84375.9	0.362597	0.3278
A0A5C2GGI4	IG c750_heavy_IGHV5-51_IGHD6-19_IGHJ4 (Fragment)		26588.7	28835.4		77835.1	8676.85	174968	63380.8		30759.1	27274.3	27441.4	39797.7		31318.1	2.02377	0.3811
A0A5C2GGR9	IG c30_heavy_IGHV3-23_IGHD2-2_IGHJ3 (Fragment)		200713	113661	104802	160525	46783.1	123149	124939	84058.2	184132	92509.9	88122.2	89140.6	63206.5	100195	1.24696	0.389
A0A5C2GGX8	IG c389_heavy_IGHV4-39_IGHD3-22_IGHJ6 (Fragment)		450173	715414	581699	498377	402276	610432	543062	268227	672722	507887	868532	464830	371138	525556	1.03331	0.8644
A0A5C2GGZ9	IGH + IGL c461_light_IGKV1-16_IGKJ4 (Fragment)		30042.2	27704.7	14400.8	86449.8	10663.5	140758	51669.8		31084.6	23670	35229	42893	45574.4	35690.2	1.44773	0.5139
A0A5C2GH06	IGH + IGL c471_light_IGKV4-1_IGKJ3 (Fragment)		26966.4		21073.9	23383.1	34728.8	123034	45837.2		58792.4	28699	62000.4	35229.3		46180.3	0.992572	0.9886
A0A5C2GH64	IG c1150_light_IGLV3-25_IGLJ3 (Fragment)		73486.7		490668	41459.1		36150	160441	18166.5	32174.4	16589.1	41966.8			27224.2	5.89332	0.2736
A0A5C2GH68	IGH + IGL c531_light_IGLV2-11_IGLJ1 (Fragment)		29547	119336		87477.5	30885.5	55317.7	64512.7	36670.9		29877.2	21743.5		22727.2	27754.7	2.32439	0.1062
A0A5C2GH70	IG c941_heavy_IGHV3-7_IGHD3-3_IGHJ6 (Fragment)		109371	73259.1	46663.6	56586.6	81718.2	34057	66942.6	62076.4	95413.6	55716.6	55337.3	38780.7	301562	101481	0.659656	0.4322
A0A5C2GH74	IG c1300_light_IGKV1-5_IGKJ2 (Fragment)		57586.4	105750	40056	94646.1	95328.3	185973	96556.6	115863	147394	77192.9	114971	65204.7	46772.1	94566.3	1.02105	0.9399
A0A5C2GH97	IG c1099_heavy_IGHV3-74_IGHD3-3_IGHJ6 (Fragment)		151000	156793	133373	148092	99657.1	178676	144599	140962	159128	121068	212781	157181	81633.6	145459	0.994085	0.9679
A0A5C2GHB0	IGH + IGL c571_light_IGLV1-40_IGLJ3 (Fragment)		33255.7	26541.4		75444.6	15738.4		37745	37664.8	32094.5	66746.8	72519	52013.4	37746.2	49797.4	0.757971	0.3959
A0A5C2GHE4	IG c288_light_IGKV1D-33_IGKJ3 (Fragment)			87883.6	3054.18		19640.5	21999.6	33144.5	5884.12	41262.9	20277.8	22234.9	28480.6	9184.66	21220.8	1.56188	0.483
A0A5C2GHL8	IG c603_heavy_IGHV5-51_IGHD2-15_IGHJ4 (Fragment)			23037.2		40602.8	27154.6	18289.1	27270.9	7238.07		35721.7	18563.8	12635.1		18539.7	1.47095	0.307
A0A5C2GHQ0	IG c366_light_IGLV1-44_IGLJ2 (Fragment)		136282	86365.3		65835.6	39802.6	118827	89422.5	42502.6	65753.6	55959.9	103579	130830	31896.9	71753.7	1.24624	0.4676
A0A5C2GHS1	IG c1012_heavy_IGHV6-1_IGHD7-27_IGHJ3 (Fragment)		22476.4	24445.1			18729.8	30258	23977.3	43247.4	34236.7	32790.9	19912	43297	26415	33316.5	0.719683	0.1035
A0A5C2GHT9	IG c106_light_IGKV3-15_IGKJ4 (Fragment)		9265.34		16743.2	17724.2	9044.42		13194.3	73380.6	7019.41	9639.3	14283.7		32709.4	27406.5	0.48143	0.3484
A0A5C2GHU5	IGH + IGL c315_heavy_IGHV3-11_IGHD3-3_IGHJ2 (Fragment)		66696.2	24680.4	21522.3	9424.3	11925.2	41417.7	29277.7	20430.3	69187.5		34638.7	22128.5		36596.2	0.800019	0.6197
A0A5C2GHU7	IG c214_light_IGKV1-33_IGKJ5 (Fragment)		52855	93314.6		36291.6	40055.5	106865	65876.3	54406.1	69343.1	89957.2	71580.6	73747.6	30016.8	64841.9	1.01595	0.9497
A0A5C2GHU9	IG c340_light_IGLV3-25_IGLJ1 (Fragment)		717810	419550	245217	638914	163133	621511	467689	172367	590739	222381	387551	382393	151942	317896	1.4712	0.2244
A0A5C2GHW5	IG c466_light_IGKV2-30_IGKJ2 (Fragment)		247111	213355	272823	72461.8	276155	288276	228364	208976	211752	209236	200822	169231	122021	187006	1.22115	0.2784
A0A5C2GI16	IGH + IGL c395_heavy_IGHV3-15_IGHD4-17_IGHJ4 (Fragment)		98196.9	140501	75082.8	150076	81726.1	107747	108888	94861.9	172103	76804.5	185943	117018	41382.8	114686	0.949451	0.828
A0A5C2GI54	IG c114_light_IGLV6-57_IGLJ3 (Fragment)			2467.02	13284.5	47393	15436.4		19645.2		19323.1	4763.77	32886.8	9936.99	9828.87	15347.9	1.27999	0.6862
A0A5C2GI59	IGH + IGL c435_heavy_IGHV1-2_IGHD5-12_IGHJ4 (Fragment)		14355.2	67065.7	15056.6	132409	52479.9	53941.7	55884.7	26091.2	48469.8	11704.7	65482.1	68801.5	101927	53746.1	1.03979	0.9248
A0A5C2GI72	IG c569_heavy_IGHV1-46_IGHD1-26_IGHJ1 (Fragment)		3919.06	66727.5		70850.8	14659.2	9958.91	33223.1	30704.9	76858.5	24506.8	10669.1	12934.3	5064.89	26789.7	1.24014	0.7254
A0A5C2GIB2	IG c855_light_IGKV2-30_IGKJ1 (Fragment)			41330.8		39926.5	47932	131727	65229.1	59292.8	31780.5	44559.8	16963.5	32815.3	14260.2	33278.7	1.96009	0.1415
A0A5C2GIC6	IG c177_heavy_IGHV4-4_IGHD6-6_IGHJ4 (Fragment)		101451	144345	73501.3	244627	93334.7	216993	145709	106990	180463	189279	361356	237206	117889	198864	0.732706	0.2906
A0A5C2GIP7	IG c88_light_IGLV3-25_IGLJ2 (Fragment)		136437	158131	52967.2	309232	103505	297920	176365	64971.5	178476	35436	150457	152293	57752.4	106564	1.65501	0.1881
A0A5C2GIX9	IG c1267_light_IGLV2-14_IGLJ1 (Fragment)		52625	65158.5	24979.1		32619.8	75422.6	50161	15159.2	86632	64250.3	44718.4	49468	22446.7	47112.4	1.06471	0.8404
A0A5C2GJ35	IG c883_light_IGKV1-16_IGKJ4 (Fragment)		62001.7	73345.8	40319.7	74016.9	64346.6	103907	69656.3		97699.5	64272.7	58151.1	86000.9	41314.4	69487.7	1.00243	0.99
A0A5C2GJ36	IG c844_light_IGKV2D-29_IGKJ4 (Fragment)		218569	128911	101477	168303	130886	218982	161188	172488	262944	70857	115790	89591.4	20945.7	122103	1.3201	0.3541
A0A5C2GJ51	IG c360_light_IGKV3-20_IGKJ2 (Fragment)		26312.4	43908.5	31831.7	122070	15529.8	51042.7	48449.2	51323.3	98285.1	39607.1	34257.6	77057.3	12658.8	52198.2	0.928177	0.8556
A0A5C2GJ56	IG c891_light_IGKV3-20_IGKJ5 (Fragment)		59917.2	157277	35393.5	130423	69743.4	111030	93964	64711.4	106867	147715	179094	129844	60764.9	114833	0.818269	0.4562
A0A5C2GJ63	IG c26_light_IGLV1-40_IGLJ3 (Fragment)			656419	611450	546959	395607	1127420	667571	383163	636613	891716			3353180	1316168	0.507208	0.3297
A0A5C2GJ66	IG c1106_light_IGKV3-15_IGKJ4 (Fragment)		255686	99811.7	44544	40003.8	22377.5	72550.8	89162.3	18301.3	95900.4	57395.6	24527.6	22685	17770.6	39430.1	2.26128	0.2129
A0A5C2GJ89	IG c995_light_IGKV3-11_IGKJ4 (Fragment)		87035.6	102606	99860.8	106317	64479.6	229819	115020	67895.8	112635	64204.9	90588.7	145065	58756.5	89857.6	1.28002	0.3814
A0A5C2GJA4	IG c294_light_IGKV1-5_IGKJ3 (Fragment)			81453.9		44332.4	78474.3	107890	78037.6	41254.2	49993.8		67768.4	54388.3	23103.2	47301.6	1.64979	0.0672
A0A5C2GJC9	IGH + IGL c107_light_IGKV2-30_IGKJ3 (Fragment)		31447.9	35282.9	14093	21933.9	9335.09	27313.8	23234.4	67423.4	21448.1	37626.2	26759.4	24085	8993.71	31056	0.748147	0.4134
A0A5C2GJG7	IGH + IGL c147_light_IGKV2-24_IGKJ1 (Fragment)			26408.6	25074.8	54507.7	7239.78		28307.7	16505.2	91213.1	23290.2	14984.3	39712.4	12499.9	33034.2	0.856922	0.7906
A0A5C2GJK5	IG c281_light_IGKV3-15_IGKJ4 (Fragment)		84842.3	271557	78796.8	462946	152412	195928	207747	205539	161893	190945	172675	216467	106041	175593	1.18311	0.6101
A0A5C2GJM6	IG c650_light_IGKV4-1_IGKJ1 (Fragment)		122202	33089.9	64815.6	45013.9	23395	984147	212111	42628	67488.4	24524	62909.9	50064.7	38423	47673	4.44928	0.3143
A0A5C2GJP1	IG c488_heavy_IGHV3-49_IGHD3-10_IGHJ6 (Fragment)		173859	85144.8	69508.2	61892.2	91322.2	242069	120633	122047	138994	151515	156228	172029	96251.3	139511	0.864683	0.56
A0A5C2GJP8	IG c869_light_IGLV1-47_IGLJ1 (Fragment)		14693	26552.5			8931.57	8743.79	14730.2		11085.9	32192	15728.6	29419.2	28037.1	23292.6	0.6324	0.1947
A0A5C2GJR6	IG c1143_heavy_IGHV3-23_IGHD1-26_IGHJ6 (Fragment)		64326.2	63937.8	29506.2	128342	49596.6	66549.7	67043.1	62650.5	94466.9	53140.5	84719.4	60738.2	38522.2	65706.3	1.02035	0.9348
A0A5C2GJV6	IG c1025_light_IGLV6-57_IGLJ3 (Fragment)			33610.2	22485.5	15408.3	4392.99	23650.9	19909.6	7231.48		22243.1	54070.8	31269.2	12676.8	25498.3	0.780821	0.5749
A0A5C2GJW4	IG c1105_light_IGLV8-61_IGLJ2 (Fragment)		130303		25875.8	83066.9	61157.2	62260.7	72532.7	42697.2		58090.6	123306	68813.9		73226.9	0.99052	0.9784
A0A5C2GJY8	IGH + IGL c327_light_IGLV6-57_IGLJ2 (Fragment)		11442.9	5303.42	14664.5	7374.73		27064.8	13170.1		18116.5	10587.7	35204.3	10426.5	6406.82	16148.4	0.815567	0.6541
A0A5C2GJZ5	IG c22_heavy_IGHV3-9_IGHD5-12_IGHJ5 (Fragment)		26997.2	19911.8			60578.5	24886.4	33093.5		29372.3	39078.9	18524.2	29920	17099.7	26799	1.23488	0.5229
A0A5C2GJZ6	IG c930_heavy_IGHV3-30_IGHD2-2_IGHJ6 (Fragment)		129966	77674.9	48805.6	59003.3	47501.8	49758.6	68785	112734	82160	71503.6	57999.3	64522.1	239123	104674	0.657138	0.2726
A0A5C2GK02	IG c386_light_IGKV1-9_IGKJ3 (Fragment)		305424	165209	86903.5	138568	96798.9	1782870	429296	54008	148301	90705	136647	126809	179438	122651	3.50013	0.2879
A0A5C2GK09	IG c208_light_IGKV4-1_IGKJ3 (Fragment)		85190.7	94054.2	53240.8	84808.8	41077.3	131501	81645.5	49794.9	85877.9	123616	77946.1	77240.7	66667.1	80190.4	1.01814	0.9314
A0A5C2GK10	IG c1109_heavy_IGHV3-30_IGHD5-18_IGHJ4 (Fragment)		394532	155250	188485	1230830	190045	1280830	573329	273193	262287	298879	305666	399308	116380	275952	2.07764	0.2098
A0A5C2GK12	IG c1202_heavy_IGHV3-9_IGHD1-7_IGHJ3 (Fragment)		78304.1	66354.3	52689.1	98052	64224.8	69354.5	71496.5	51025.1	84565.9	73844.2	64484.4	105511	26319.2	67625	1.05725	0.7691
A0A5C2GK25	IG c774_light_IGLV3-1_IGLJ3 (Fragment)		32352.5	9928.77	48147.5	28262.4			29672.8	15177.3	33258.1	34985	21703.7		11616.7	23348.2	1.27088	0.4915
A0A5C2GK43	IG c442_light_IGKV3-15_IGKJ1 (Fragment)		70433.9	130733	90666.3	208622	134681	298084	155537	37254.3	96696.5	91623.9	131167	132903	23871	85585.9	1.81732	0.1052
A0A5C2GK44	IG c128_light_IGLV3-25_IGLJ2 (Fragment)		208171	217807	67917.1	113936	57003.8	337315	167025		81709.3	71282.8		85663.4	23782.2	65609.4	2.54575	0.1083
A0A5C2GK74	IG c1338_light_IGLV1-51_IGLJ3 (Fragment)		506619	398345	427047	850238	176382	2798460	859515	212689	675184	703721	685300	415082	235600	487929	1.76156	0.3849
A0A5C2GKA1	IGH + IGL c447_light_IGLV3-25_IGLJ3 (Fragment)		22346.3	28689.1	22280.2	21313.1	20051.4	44357.9	26506.3	12212.8	50953.6	16854.1	19128.7			24787.3	1.06935	0.8435
A0A5C2GKB2	IG c659_light_IGLV3-25_IGLJ2 (Fragment)		80182.8	63677.7		186400	18688.8	83136.4	86417.1	12202.3	89115	29199	46567.4	68895.9	34277	46709.4	1.8501	0.1883
A0A5C2GKC2	IG c1297_light_IGKV3-15_IGKJ4 (Fragment)		107878	204819	81532.9	245464	85398.5	531013	209351	118001	175880	154153	175787	157230	202488	163923	1.27713	0.5361
A0A5C2GKD5	IG c91_heavy_IGHV3-49_IGHD2-15_IGHJ4 (Fragment)		40746.6	44516.5	56097.1	52908.3	20409.5	54523.7	44866.9	38285.3	86958	59297.3	67605.5	85793.7	23602.5	60257.1	0.744593	0.2197
A0A5C2GKI1	IG c443_heavy_IGHV4-39_IGHD3-3_IGHJ3 (Fragment)			51196.1	80049.7	108341	37518.1	66232.9	68667.6	42954.4	75412.3	29798.6	61387.2	35113.4	35416.8	46680.4	1.47101	0.1422
A0A5C2GKJ7	IG c881_light_IGLV2-11_IGLJ3 (Fragment)			36831.6		88936.9	22262.5	46007.4	48509.6	33885.5	63620.7	37744.5	50695.9			46486.7	1.04352	0.9026
A0A5C2GKP3	IG c125_heavy_IGHV3-7_IGHD3-3_IGHJ3 (Fragment)		13068.5	9666.34	7993.81	21978.4			13176.8		26097.4	10958.7	11227.9	23014.5	4073.44	15074.4	0.874116	0.7357
A0A5C2GKP8	IGH + IGL c617_light_IGKV1-33_IGKJ4 (Fragment)		36062	33158.2		34256.1		96682.6	50039.7	40166.1	61085.9	21623.3	45624.7	29548.8	346452	90750.1	0.551401	0.5513
A0A5C2GKT3	IG c912_light_IGKV4-1_IGKJ5 (Fragment)		1131040	1179410	677774	1032650	551749	864733	906226	839925	1028290	1404710	1239280	786851	1409060	1.11802e+06	0.810564	0.195
A0A5C2GKV5	IG c804_light_IGKV1-9_IGKJ5 (Fragment)		95173.1	95101.8	27481	111293		150061	95822		89849.5	81554.4	57496.2	55692.2	113936	79705.7	1.2022	0.4957
A0A5C2GKW8	IG c195_light_IGKV1-27_IGKJ4 (Fragment)		20910.3	24020.7	32667.3	47196.6	38126.1	9393.78	28719.1	33402.1	25800.4	23979.4	26100.8	17055.5	15970	23718	1.21086	0.4302
A0A5C2GL29	IG c265_heavy_IGHV3-74_IGHD4-23_IGHJ4 (Fragment)		171519	269945	211199	265433	164621	313311	232671	286481	288507	252495	327179	184087	104357	240518	0.967377	0.8537
A0A5C2GL36	IG c36_heavy_IGHV3-7_IGHD5-18_IGHJ6 (Fragment)		44929.1	57903.3			17019.1	77894.4	49436.5	27936.2	17735.4	30100.3	22851.8	12401.1		22205	2.22637	0.0543
A0A5C2GL48	IG c422_light_IGKV3-15_IGKJ4 (Fragment)		11935.4	21668.7		139015		183571	89047.5	58927	23773.2	46422.8	36813.8	29835.5	20439.6	36035.3	2.47112	0.164
A0A5C2GL86	IG c86_heavy_IGHV5-51_IGHD3-16_IGHJ6 (Fragment)		37718.8	185388	23962.5	139996	20197.2	50006.5	76211.5	17815.9	90311.3	37708.3	63241.9	33414.9	15479.6	42995.3	1.77255	0.3039
A0A5C2GL90	IG c96_heavy_IGHV3-48_IGHD4-17_IGHJ6 (Fragment)		301617	545526	297257	390948	295772	1317790	524818	444675	471222	639162	472770	453846	135884	436260	1.20299	0.6269
A0A5C2GLD0	IG c345_heavy_IGHV3-53_IGHD1-26_IGHJ5 (Fragment)		69832.3	41485.8	42427	59274.6	55821.3	167245	72681	49109.4	94793.1	45253.6	79126.3	61388.7	20807.5	58413.1	1.24426	0.5342
A0A5C2GLD2	IG c747_light_IGKV3-15_IGKJ2 (Fragment)		51230.2		63298.5	74916	53772		60804.2	55061.4	26404.1	28611.4	63552.3		46393.8	44004.6	1.38177	0.1203
A0A5C2GLE2	IG c97_light_IGKV4-1_IGKJ2 (Fragment)			22718.2	6134.37	43450.7	16758.5	49102.3	27632.8	10494.1	30040	22932	71176.7	27462.8	8184.91	28381.8	0.973612	0.954
A0A5C2GLE8	IG c1189_light_IGKV4-1_IGKJ5 (Fragment)		98484.6	44534.1	40842.5	76912.2	23679.3	59770.4	57370.5	47006.3	70701.1	36711.1	55509.5	48031.6	38535.4	49415.8	1.16097	0.5274
A0A5C2GLF5	IG c166_heavy_IGHV3-74_IGHD1-7_IGHJ2 (Fragment)		219208	390259	180083	666213	146360	465833	344659	156707	394847	205064	438214	474639	144196	302278	1.14021	0.6878
A0A5C2GLG6	IG c27_light_IGKV4-1_IGKJ1 (Fragment)		124030	135853	97250.5	239987	103680	149634	141739	109157	134303	489056	139916	160753	79235.2	185403	0.76449	0.5191
A0A5C2GLK7	IG c58_heavy_IGHV3-23_IGHD5-18_IGHJ4 (Fragment)		20403.7	26326.8	39162.2	54250.9	18397.1	88951.9	41248.8	29367.1	39243.8	24891.8	17722.5	30318.8	23461.4	27500.9	1.49991	0.2555
A0A5C2GLN6	IG c455_heavy_IGHV1-18_IGHD5-18_IGHJ2 (Fragment)		30888.7	22659.3	78479.6	32816.9	17532.8	31467.6	35640.8	29123	55517.4	26912	38849.4	72843.7	22454	40949.9	0.870351	0.6666
A0A5C2GLN8	IG c368_light_IGKV3-20_IGKJ4 (Fragment)		117663	239609	96593.5	262382	90294.9	211956	169750	99815.7	198342	97508.5	236549	189487	65767.7	147912	1.14764	0.6158
A0A5C2GLP6	IG c465_heavy_IGHV3-49_IGHD3-22_IGHJ5 (Fragment)		15142.9	19894.1	15209.8	85937.9	20392.1	89819.4	41066	67678.2	38026	124550	28458.3	22626.8		56267.9	0.729831	0.5351
A0A5C2GLQ0	IG c694_light_IGKV1-27_IGKJ3 (Fragment)		15318.4	13501.2	10563.3	12194.7	8270.78		11969.7	23591.6	55581.3	15800.1		13541.2		27128.5	0.441221	0.1232
A0A5C2GLQ5	IG c1226_light_IGLV3-25_IGLJ2 (Fragment)		42260.9	36520.7			6187.85	120354	51330.9	27536.6	39876.7	32733.2	39811.8		17050.3	31401.7	1.63465	0.3933
A0A5C2GLU3	IG c148_heavy_IGHV3-7_IGHD3-3_IGHJ6 (Fragment)		29101.7	8174.7	20014.6	11540.9	15295.3	6926.44	15175.6	13309	14912.9	12279.4	25086.7	44366.4	6037.35	19332	0.785001	0.5404
A0A5C2GLU6	IG c166_light_IGKV4-1_IGKJ2 (Fragment)		41862.9	40184.9	75247	53551.1	13328.4	85256.4	51571.8	24558.1	32136.2	40176	48401.7	42861.3	37852.9	37664.4	1.36925	0.2411
A0A5C2GLW6	IG c505_heavy_IGHV4-34_IGHD1-26_IGHJ6 (Fragment)		35077.2	70203.7	27462.9	146382	50447	78935.8	68084.8	27871	47652.5	41007.2	82651.2	58135.4	24402.9	46953.4	1.45005	0.308
A0A5C2GLY3	IG c366_heavy_IGHV3-7_IGHD1-26_IGHJ4 (Fragment)		224536	172558	231474	244084	156732	189884	203211	203481	436546	282687	329543	263417	103799	269912	0.752879	0.1966
A0A5C2GM07	IG c1213_light_IGKV2D-28_IGKJ2 (Fragment)		156982	95691.3	91392.5	521003	60393.4	159783	180874	67394.9	188792	98656.5	201696	110266	47234.7	119007	1.51987	0.4257
A0A5C2GM37	IG c1221_light_IGKV3-20_IGKJ2 (Fragment)		21572.1	26841.3	41430.4	21070.9	23347.4	14958.9	24870.2	51289.2	25870.9	40902.5	43751.5	18010.8	7441.89	31211.1	0.796836	0.4353
A0A5C2GM44	IG c585_heavy_IGHV3-48_IGHD3-9_IGHJ5 (Fragment)		443487	396406	113141	531138	501854	189026	362509	410652	201821	121609	573821	186330	128390	270437	1.34045	0.389
A0A5C2GM46	IG c768_light_IGLV6-57_IGLJ2 (Fragment)		11081.3	27556.4	12137	16403.7	14531.8	48214.3	21654.1	20193.2	34442.4	17260.9	18523	35007.5	11556.5	22830.6	0.948468	0.8706
A0A5C2GMA1	IG c1071_light_IGKV1-5_IGKJ2 (Fragment)		100815	106853	72677.6	177126	118754	118347	115762	87991.7	227259	115908	183449	153107	171145	156477	0.739804	0.1297
A0A5C2GMA5	IG c582_heavy_IGHV3-74_IGHD3-16_IGHJ5 (Fragment)		60765.4	64127.1	57269.8	481096		153369	163325	46403.6	71390.5	96047.5	134905	62648.1	44340.9	75955.9	2.15027	0.2749
A0A5C2GMA8	IG c30_light_IGLV2-11_IGLJ2 (Fragment)		20189.4	139378	31400.4	95318	81802.5	29043.1	66188.6	52290.5	24827.6	75906.4	114066	24348.3	38366.5	54967.6	1.20414	0.6495
A0A5C2GMD1	IG c848_light_IGKV1-5_IGKJ4 (Fragment)		186638	323705	334486	355111	140895	1456260	466182	153817	231700	188726	172571	128251	275487	191759	2.43109	0.2049
A0A5C2GME8	IG c526_heavy_IGHV3-49_IGHD3-10_IGHJ4 (Fragment)		64770.3	99340.8	77426.6	85578	76630.9	172636	96063.8	66939.7	154747	79944.8	90652.3	100620	53288.5	91032.1	1.05527	0.8203
A0A5C2GMF2	IG c998_light_IGKV4-1_IGKJ2 (Fragment)		31868	31704.2	22178.4	19880.1	9893.31	32048.2	24595.4	12055.5	29928	22431.4	32551.4	25054.5	25112.2	24522.2	1.00299	0.9878
A0A5C2GMH1	IG c43_heavy_IGHV3-64_IGHD2-21_IGHJ4 (Fragment)		51970.1	83917.5	50462	83776.6	83758.8	224423	96384.7	77983.6	90974.3	83619.7	103693	124951	30389.6	85268.5	1.13037	0.7134
A0A5C2GMJ2	IG c665_heavy_IGHV3-7_IGHD3-3_IGHJ4 (Fragment)		54094.6		29957	97780.9	32295	45251.7	51875.8	43467.4	56653	52454.7	72012.5	53444.2	17589.8	49270.3	1.05288	0.8542
A0A5C2GMJ4	IG c340_heavy_IGHV3-15_IGHD3-9_IGHJ3 (Fragment)		51178.5	115083	34572	53589.3	44702.4	122623	70291.4	72972.6	58356.5	92565	124470	80849.5	49148.1	79726.9	0.881651	0.6317
A0A5C2GMS5	IG c993_light_IGKV3-20_IGKJ3 (Fragment)			11938.1	6133.8	20342.2	8245.12	34703.6	16272.6	7026.08	22543.8	16937.7	21676.3	9507.38	25441.8	17188.8	0.946693	0.8777
A0A5C2GMS8	IG c488_heavy_IGHV3-21_IGHD4-23_IGHJ4 (Fragment)		20813.6	15809.4	2693.4	37341.4	6201.56	22480.6	17556.7		95788	19088.5	35208.4	17076.6	19742.8	37380.9	0.46967	0.2084
A0A5C2GMW1	IG c518_heavy_IGHV3-33_IGHD2-2_IGHJ4 (Fragment)			204631	68948.6	196901		165130	158903	115731	141427	106084	128204	132449	51900	112632	1.41081	0.1572
A0A5C2GMX9	IG c589_light_IGLV3-27_IGLJ2 (Fragment)			51801	12752.9		12131	80698.8	39345.9	73933.1	34905.9	25863.1	105210	79717	63505.7	63855.8	0.616168	0.2546
A0A5C2GMZ5	IG c855_heavy_IGHV3-23_IGHD1-26_IGHJ1 (Fragment)		42230.6	50169.9			24130.9	20821.9	34338.3	23339.2	48722.1	18975.5	43007.8	29020.1	17548	30102.1	1.14073	0.638
A0A5C2GN11	IG c1135_light_IGKV3-15_IGKJ2 (Fragment)		22768.8	64322.7	49190.2	29276	25891.9		38289.9	35895.3	59785.2	95870	83577.4	71378.4	19752.3	61043.1	0.62726	0.1607
A0A5C2GN22	IG c180_light_IGKV3-20_IGKJ3 (Fragment)		6939.06		5863.4		6505.73	16545.7	8963.47		3982.83	13016		19148.3	63841.6	24997.2	0.358579	0.2817
A0A5C2GN44	IG c54_heavy_IGHV3-7_IGHD3-9_IGHJ5 (Fragment)		44820.1	60005	14498.5	21076.9	34332.1	66884.9	40269.6	71169.9	126846	156638	120326	21067.5	20862.9	86151.7	0.467426	0.096
A0A5C2GN52	IG c882_heavy_IGHV3-49_IGHD3-3_IGHJ6 (Fragment)		48920.1		322161	47232.3		147010	141331	76466.8	127358	142864	110618	91937.7	53788.2	100505	1.4062	0.4697
A0A5C2GN64	IG c618_heavy_IGHV3-15_IGHD1-26_IGHJ4 (Fragment)		39341.3	52852.5	31492.8	38646	21161.5	69187.8	42113.7	32333.1	31172.4	60655.1	53967.7	33184.5	18220.7	38255.6	1.10085	0.6918
A0A5C2GN85	IG c1200_light_IGKV2D-28_IGKJ5 (Fragment)		128919	82975.2		218073	76890.3	145895	130550	159389	138705	82202.9	65119.6	82500.5	35080.6	93832.9	1.39131	0.2694
A0A5C2GN88	IG c323_heavy_IGHV4-39_IGHD3-9_IGHJ4 (Fragment)			66113.7	79188.3	84885.8	79112	89398.3	79739.6		80599.1	68527.8	84489.1	63146.8	82734.6	75899.5	1.0506	0.5244
A0A5C2GN95	IG c336_light_IGKV1D-39_IGKJ2 (Fragment)			21686	17396.7	16339.4	14048.8	17443.4	17382.9	15712.2	24417.4	12097.5	22852.3			18769.8	0.926105	0.6499
A0A5C2GNC4	IG c742_light_IGKV1-5_IGKJ1 (Fragment)		84508.1	23548.5	23624.5	92401.1	23991	35686.9	47293.3	13808.6	57238	37457.9		28900.1	31929.3	33866.8	1.39645	0.4205
A0A5C2GNE2	IG c965_heavy_IGHV3-33_IGHD4-11_IGHJ2 (Fragment)		19499.5			22570.3	7931.53	26217	19054.6		10349.1		22066.3	16762.4	6556.07	13933.5	1.36754	0.3658
A0A5C2GNF9	IG c90_light_IGKV3-11_IGKJ5 (Fragment)		70404.9	47990.9	33952.3	78501.1	54916	55476	56873.5	45230.9	59000	43116.8	53194.3	74211.4	21838.3	49431.9	1.15054	0.4589
A0A5C2GNK5	IG c806_light_IGKV4-1_IGKJ1 (Fragment)		23875.2	46563.2	11288.3	87923.6	36024.9	69194.7	45811.7	49207.4	47559	72994.8	88318.1	48979.8	321631	104782	0.43721	0.2233
A0A5C2GNT5	IG c10_light_IGKV3-11_IGKJ1 (Fragment)		16391.8	6598.75		6814.37	6918.34	4366.09	8217.87	7305.55	12426.9	6140.69	7998.32	25783.8	20639.6	13382.5	0.614077	0.24
A0A5C2GNU3	IG c227_heavy_IGHV3-53_IGHD3-10_IGHJ4 (Fragment)		177128	160209	109329	194514	126661	2361680	521587	229541	182045	141352	281190	232792	41452.4	184729	2.82353	0.3839
A0A5C2GNV1	IG c541_heavy_IGHV3-53_IGHD6-13_IGHJ6 (Fragment)			17080.3		35041.1	12098.8	62831.1	31762.8	32714.6	75652.7	29447.4	34874.6	32353.1	18546.9	37264.9	0.852353	0.6949
A0A5C2GP13	IG c38_heavy_IGHV3-74_IGHD2-15_IGHJ4 (Fragment)		60113.6	131106	24162.3	130294	45180.2	100746	81933.7	97505.2	67467.6	122386	78122.9	37969.2	36846.1	73382.8	1.11652	0.7181
A0A5C2GP21	IG c424_heavy_IGHV4-39_IGHD5-24_IGHJ4 (Fragment)		60907.9	116685		142364	53900.8	122174	99206.3	43510.3	179507	145738	149674	188352	160354	144523	0.686442	0.1454
A0A5C2GP88	IG c633_light_IGLV1-40_IGLJ2 (Fragment)		326105	276270	244494	271590	477906	465215	343597	241599	351027	301621	540264	317033	449334	366813	0.936708	0.7122
A0A5C2GP91	IG c1205_heavy_IGHV4-39_IGHD6-19_IGHJ4 (Fragment)		132029	180662	48789.3	310743	93100.5	291152	176079	157659	222922	182304	304149	180558	92178.5	189962	0.92692	0.7951
A0A5C2GPB9	IG c1156_light_IGLV6-57_IGLJ2 (Fragment)		29270.3	64221.4	37528.3	19570.9	22264.9	86429.1	43214.2	29221.9	41424.9	44496.8	72442.2	29915.5	43794.7	43549.3	0.992303	0.9793
A0A5C2GPE7	IG c440_heavy_IGHV3-49_IGHD3-22_IGHJ4 (Fragment)		15706.9		52244.8	52970.2	47375.7	53578.6	44375.2	72138.9	49668.4	36736.6		45487	21843.5	45174.9	0.982299	0.9438
A0A5C2GPH4	IG c1282_heavy_IGHV3-23_IGHD3-3_IGHJ4 (Fragment)		27090.9	43073.9	25245.4	31938.3	44680.1		34405.7	33369.3	42328.2	33078.1	33398.6	51425.7	36385.4	38330.9	0.897598	0.4447
A0A5C2GPQ1	IG c843_heavy_IGHV3-49_IGHD3-3_IGHJ6 (Fragment)		17083.9	24929.5	816053	53589.5	41590.3	44722.3	166328	43353.2	52226.5	134452	101058	83239.1	41738.8	76011.3	2.1882	0.506
A0A5C2GPU5	IG c893_heavy_IGHV3-15_IGHD3-16_IGHJ4 (Fragment)		27963.2	50821.1	62117.6		25157.4	34766.7	40165.2	32848	41595.3	42073.4	31814.2	20530.7	12958.9	30303.4	1.32543	0.2624
A0A5C2GPV7	IG c1426_heavy_IGHV3-48_IGHD3-3_IGHJ4 (Fragment)		91261.6	99555.4	72582.7	98715.6	48379.7	151558	93675.5	122931	99653.5	63628.2	127164	88357.6	53974.4	92618.1	1.01142	0.9559
A0A5C2GPX1	IG c754_heavy_IGHV3-23_IGHD1-26_IGHJ4 (Fragment)		37344.4	55725.9	26780.5	64315.7	35131.8	45315.4	44102.3	20313.2	81746.1	36631.6	59881.7	78612.4	29653.8	51139.8	0.862387	0.5724
A0A5C2GPZ4	IG c943_heavy_IGHV3-20_IGHD6-13_IGHJ4 (Fragment)		84828.5	155220	113109	164891	93577.9	115984	121268	133140	148750	85974	223761	149392	61750.4	133795	0.906378	0.6482
A0A5C2GPZ7	IG c1074_light_IGKV4-1_IGKJ1 (Fragment)		48128.2	46149.2	30763.4	84261	39253.2	124205	62126.7	33344.1	69104.7	26948	75493.4	82419.4	22579	51648.1	1.20288	0.577
A0A5C2GQ09	IG c1178_light_IGKV1-6_IGKJ1 (Fragment)			77704.4	16834.7	28949.5	14156.4	29257.2	33380.4	19793.2	24890.7	37971.6	56138.2	22864.4		32331.6	1.03244	0.9391
A0A5C2GQ18	IG c29_heavy_IGHV3-23_IGHD5-12_IGHJ4 (Fragment)		244162	282854	76092.8	405347	179932	504408	282133	163261	182859	279682	240119	257557	193757	219539	1.28511	0.3634
A0A5C2GQ34	IG c49_heavy_IGHV3-9_IGHD3-22_IGHJ1 (Fragment)		29933.2	82090.1		17791.5	9024.1	35790.2	34925.8	15674.8	42055.2	11578.3	32518.9	21914.1	17622.7	23560.7	1.48238	0.3896
A0A5C2GQ55	IG c1526_heavy_IGHV3-7_IGHD3-3_IGHJ4 (Fragment)		47833.3	23855.1	20724.7	26263.1	23137.5	95171.6	39497.6	33633.1	58656.7	41673.7	71891.9	33525.4	8102.37	41247.2	0.957581	0.9089
A0A5C2GQ95	IG c1566_heavy_IGHV3-21_IGHD3-3_IGHJ4 (Fragment)		32592.5	70114.9			7982.18	36137.7	36706.8	15394.6	36859.1	13816.5	27029.8	97898.3	5422.57	32736.8	1.12127	0.8474
A0A5C2GQB1	IG c1522_heavy_IGHV3-53_IGHD2-21_IGHJ4 (Fragment)		78969.4	77870.2	76880.8	166658	50093.9	162167	102107	134394	115472	110126	100736	99742.4	48482.1	101492	1.00605	0.9796
A0A5C2GQG5	IG c984_heavy_IGHV3-30_IGHD3-9_IGHJ4 (Fragment)		15806.1	16758.8	16212.8	56145.3	17237.9	41793.8	27325.8	11221.2	20676.1	23016.9	27601.4	20256.1	6689.65	18243.6	1.49783	0.2697
A0A5C2GQG7	IG c1636_heavy_IGHV4-34_IGHD3-10_IGHJ6 (Fragment)			59684.8		66391.5	13927	43067.1	45767.6	77572	113633	64952.7	85070.3	65290	41046.4	74594.1	0.613556	0.0992
A0A5C2GQK1	IG c954_light_IGLV3-21_IGLJ1 (Fragment)		37537.1	53803	13688.1		32066	102434	47905.6	26009.5			50819.7	33429	58709.8	42242	1.13408	0.7663
A0A5C2GQR5	IG c1672_heavy_IGHV4-4_IGHD6-6_IGHJ2 (Fragment)		46211.1	35626.5		483557		60689.1	156521	34748.8	57046.8	26098.1	60102.7	56309.5	54363.8	48111.6	3.25329	0.2459
A0A5C2GQW9	IG c31_heavy_IGHV3-23_IGHD6-25_IGHJ4 (Fragment)			59366		55091.9	39831	3024340	794657	31226.1	59275	766919	60851.9	101291	916972	322756	2.4621	0.4705
A0A5C2GQX0	IG c1608_heavy_IGHV3-33_IGHD3-9_IGHJ4 (Fragment)		30319.2	35679.8			21030.2	14602.3	25407.9	15372.2	14893.8	31499.2	39211.8	42338.9	10285	25600.2	0.992489	0.9813
A0A5C2GR83	IG c615_light_IGLV3-21_IGLJ1 (Fragment)		35546.2	18991.2	8689.61		5250.88	18244.4	17344.5	15748.8	56578.4	25369	17863.7	65935.6	10077.1	31928.8	0.543224	0.2401
A0A5C2GR94	IG c4_light_IGKV3-20_IGKJ3 (Fragment)		123927	191742	54830.4	211917	180628	191259	159051	141038	203701	170144	262424	204990	61509.4	173968	0.914253	0.6946
A0A5C2GRD1	IG c1274_heavy_IGHV3-33_IGHD6-19_IGHJ4 (Fragment)			43744.8		17971.2	9434.12	38666.7	27454.2	45844.3	77059.1		27452.7	26502.2		44214.6	0.620931	0.2881
A0A5C2GRF6	IG c1110_heavy_IGHV5-51_IGHD6-6_IGHJ4 (Fragment)		23927.6	70766.2	33483.9	920083	63622.8	99093.4	201829	80990.8	76339.8	32151.7	95920.9	33986	45063	60742	3.32273	0.3519
A0A5C2GRG2	IG c1304_heavy_IGHV3-7_IGHD3-3_IGHJ3 (Fragment)		40273.4	75022		35972.4	41642.8	66848.5	51951.8	26120.9	81744.1	100962	60524	48329.4	24792.6	57078.8	0.910177	0.7479
A0A5C2GRI1	IG c94_light_IGKV3-20_IGKJ3 (Fragment)			15742.7	13837	6744.55	7656.83		10995.3	9037.33	7689.03	9994.6	7796.12	6074.47		8118.31	1.35438	0.2132
A0A5C2GRK2	IG c7_light_IGKV3-20_IGKJ5 (Fragment)		8823.97	43830.3		42642.2	26988.2	15153.6	27487.7		30590.7	32911.3	25327	101515	23101.5	42689.1	0.643903	0.3813
A0A5C2GRL8	IG c51_light_IGLV2-14_IGLJ1 (Fragment)		130248	70948	28581.2	78390.3	153723	242887	117463	101819	69231.6	101497	93352.4	94172.1	136912	99497.4	1.18056	0.5897
A0A5C2GRP9	IG c1563_heavy_IGHV3-73_IGHD2-15_IGHJ4 (Fragment)		26778.9	39214	126726	33304.9		41117.9	53428.3	61977.2	39391	19715.6	25168.5	28087		34867.9	1.53231	0.3796
A0A5C2GRQ9	IG c145_light_IGKV3-15_IGKJ4 (Fragment)		476064	1002950	559942	1158190	462354	2500320	1.02664e+06	556660	917549	790372	967903	773741	1008370	835766	1.22838	0.5699
A0A5C2GRW8	IG c111_light_IGKV3-11_IGKJ2 (Fragment)		27756.2	68456.8	35173.2	36047.1	41397.3	46098.3	42488.2	19142.2	31067.2	37791.5	39772.4	59988	8519.23	32713.4	1.2988	0.3178
A0A5C2GS56	IG c325_light_IGLV1-44_IGLJ2 (Fragment)		454207	725280	888170	377559	420364	2681820	924567	491891	1224500	591046	1037090	488578	450453	713926	1.29504	0.5966
A0A5C2GS63	IG c211_light_IGKV1-27_IGKJ4 (Fragment)		70009.6	162100	59101.3	95389.5	72341.4	99700	93107	58409.5	123008	606368	143055	95791.2	80133.3	184461	0.504752	0.3164
A0A5C2GSD7	IG c291_light_IGLV1-40_IGLJ2 (Fragment)		87146.7	59981.5	26492.4	73584.8		55446.3	60530.3	27365.9	81091.7	62471.3	104911	36784.8	53770.2	61065.8	0.991231	0.9738
A0A5C2GSG6	IG c267_light_IGKV2D-28_IGKJ2 (Fragment)		93603.7	143008		58184.3	115612	160178	114117	161479	344318	175729	149851	116801	63963	168690	0.67649	0.2638
A0A5C2GSN6	IG c1500_heavy_IGHV5-51_IGHD4-23_IGHJ4 (Fragment)		1529420	5288460	3901840	8456480	1881610	5138010	4365970	1782030	3787170	1362690	2362460	2214130	1496010	2167415	2.01437	0.0743
A0A5C2GSP8	IG c1510_heavy_IGHV3-7_IGHD5-12_IGHJ4 (Fragment)		25909.4		6253.47	11766.9	14693	7276.83	13179.9	13239.3	24308.2	10074	25924.3	24958.1	4626.95	17188.5	0.766788	0.4595
A0A5C2GSR8	IG c534_light_IGKV3-15_IGKJ2 (Fragment)		8597.35	22839	9748.06	20824.8	7845.6	8358.88	13035.6	8438.13	10579.8	12513.7	12264.5	21281.1		13015.4	1.00155	0.9957
A0A5C2GSX3	IG c615_light_IGKV1-5_IGKJ2 (Fragment)		49631.4	58142.5	31357.1	23459.2	50454.2	177955	65166.6	29452.6	50829.2	39797.8	69473.6		49803.9	47871.4	1.36128	0.5274
A0A5C2GSX8	IG c1804_heavy_IGHV3-13_IGHD3-3_IGHJ3 (Fragment)		56515.6	56978.7	42928.4	100715	44459.9	93110.1	65784.6	56118.5	89174	51414.2	56614.7	62353.6	44245.4	59986.7	1.09665	0.6391
A0A5C2GSX9	IG c122_light_IGKV3-20_IGKJ1 (Fragment)		10088	19897.2		37299.3	10648.4	25156.1	20617.8	13265.5	16841.3	13564.6	31564.8	22877.8	14169.7	18714	1.10173	0.7421
A0A5C2GSY8	IG c1274_light_IGLV2-14_IGLJ1 (Fragment)		64082.8	130977		62801	149907		101942	27126.5	91127.1	60933.6	79387.6		43177.7	60350.5	1.68916	0.1242
A0A5C2GT62	IG c1690_heavy_IGHV3-21_IGHD5-18_IGHJ6 (Fragment)		32735.7	41829.4	82383	32762.4	26507.3	145786	60334	27997.2	27603.4	33106.2	42280.7	27731.1	23143.2	30310.3	1.99054	0.1483
A0A5C2GT63	IG c537_light_IGLV1-44_IGLJ3 (Fragment)		52626.4	54548.2	31453.8	208208	60419.8	224257	105252	38787.1	47464.5	124929	98540.2	94220.2	117014	86825.8	1.21222	0.6407
A0A5C2GT69	IG c655_light_IGKV3-20_IGKJ3 (Fragment)		114492	135365	72692.9	191753	88964.2	230823	139015	71548.9	134093	120995	132359	206247	102614	127976	1.08626	0.729
A0A5C2GTA9	IG c1140_light_IGKV4-1_IGKJ4 (Fragment)		3350300	2476510	1916620	2203580	1376280	3831980	2.52588e+06	1527500	2385870	3137660	2475450	2232320	2790520	2.42489e+06	1.04165	0.821
A0A5C2GTB5	IG c1079_heavy_IGHV5-51_IGHD4-23_IGHJ4 (Fragment)		194116	219872	137807	1057450	150037	358816	353016	141156	304322	275352	154159	253275	122436	208450	1.69353	0.3518
A0A5C2GTC1	IG c704_light_IGLV2-14_IGLJ1 (Fragment)		120181	358341		355759	347613	160117	268402	89659.8	105776	61278.8	229075	161058	881864	254785	1.05344	0.9292
A0A5C2GTE2	IG c617_light_IGKV3-15_IGKJ5 (Fragment)		74038.7	226587	61658.5	170660	67719.9	181055	130287	125318	147518		106380		120808	125006	1.04224	0.8897
A0A5C2GTG1	IG c637_light_IGKV3-20_IGKJ2 (Fragment)			32540.3	29368.3	59814.8	21340.7	13590.9	31331	28076.6	19519.7	9074.26	43112.2	63366.9	17658.1	30134.6	1.0397	0.9191
A0A5C2GTG7	IG c1800_heavy_IGHV3-23_IGHD1-26_IGHJ3 (Fragment)		131365	123669	73603.7	144078	71230.4	155211	116526	75696.6	170343	140781	105244	124773	74566.4	115234	1.01121	0.9527
A0A5C2GTH9	IG c1510_light_IGKV3-15_IGKJ1 (Fragment)		12662.6	13181.1		18027.2	4306.28		12044.3	7915.02	14259.1	7975.96	20490.2	11910.9	10017.2	12094.7	0.99583	0.9882
A0A5C2GTI6	IG c43_light_IGKV3-15_IGKJ1 (Fragment)		30040.5	49165.8	23446.4	53433.1		113509	53919	32870	38994.3	51623.9	39367	47696.4	19490.7	38340.4	1.40632	0.3343
A0A5C2GTM1	IG c824_light_IGKV3-20_IGKJ4 (Fragment)		516668	551660	223675	680595	253719	2042300	711436	347962	588882	385693	775189	658194	414946	528478	1.3462	0.5348
A0A5C2GTR3	IG c393_light_IGKV3-20_IGKJ1 (Fragment)			33697.8	20542.5	21211.6	17079.3	32953.8	25097	25503.3	55363.1	16063.4	36280	53468.4	10373.9	32842	0.764174	0.4154
A0A5C2GTT5	IG c911_heavy_IGHV3-23_IGHD1-7_IGHJ3 (Fragment)		107157	139588	64799.9	380079	96692.8	182210	161754	90293.3	169269	195940		161046		154137	1.04942	0.9036
A0A5C2GTT7	IG c925_light_IGKV4-1_IGKJ2 (Fragment)		30182.1	36682.6	65771	160934	23341.9	32976.7	58314.7	20672.4	38477.8	15328.4	72672.8	37318.3	51783.4	39375.5	1.48099	0.43
A0A5C2GTX1	IG c203_light_IGKV1-9_IGKJ4 (Fragment)			24126.3	29231.6	43556.5	16040.7	48484.5	32287.9		14453.8	50529.6	34527.7	35808.3		33829.8	0.954421	0.8749
A0A5C2GTX5	IG c402_light_IGKV3-15_IGKJ1 (Fragment)		82228.9	120494	68862	175558	84804.1	161903	115642	92368.1	143112	72465.1	114765	108506	41810.9	95504.5	1.21085	0.407
A0A5C2GTY4	IG c1186_light_IGKV3-20_IGKJ2 (Fragment)		169779	314888	103390	268148	137768	277959	211989	140289	190468	140188	231407	167198	79347.5	158150	1.34043	0.2189
A0A5C2GTZ2	IG c1163_light_IGKV2D-28_IGKJ3 (Fragment)		14229.8	24051.8	11414.1	27778.9	16438.2	86564.7	30079.6	17042.6	9775.78	18034.1	17209.9	35003.1		19413.1	1.54945	0.4444
A0A5C2GU19	IG c1014_light_IGKV3-15_IGKJ1 (Fragment)		142560	272493	144829	333039	151033	717890	293641	227007	245157	250491	273681	88393.4	93853.7	196431	1.49488	0.3394
A0A5C2GU22	IG c1432_light_IGLV3-21_IGLJ1 (Fragment)		82992.1	50506.9	52657.3	60258.8	45503.3	121072	68831.7	51194.4	148536	34735.4	54670	128101	48563.5	77633.4	0.886625	0.7079
A0A5C2GU23	IG c253_light_IGLV1-47_IGLJ2 (Fragment)		24934	26916.8			7313.77	16838.7	19000.8	17065.3	19484.4	32504.8	40688.8	14186	7550.61	21913.3	0.86709	0.697
A0A5C2GU35	IG c462_light_IGKV1-27_IGKJ1 (Fragment)		18898.1	86185.1		142705	26939.2	28469.9	60639.5	28110.4	79703.8	36948.2	84101.5			57216	1.05983	0.9117
A0A5C2GU36	IG c1389_heavy_IGHV3-30_IGHD7-27_IGHJ4 (Fragment)		63814.7		20553.9	45910.3	17670.4	55449.4	40679.7	44315.1	50280.2	19442.5	39934.9	37287	12632.1	33982	1.1971	0.5463
A0A5C2GU43	IG c273_light_IGKV4-1_IGKJ1 (Fragment)		36461.2	47093.2	4729.86			56535.1	36204.8	78256.6	26661.5	24830.6		34518.2	21640	37181.4	0.973736	0.9514
A0A5C2GU54	IG c1409_heavy_IGHV4-39_IGHD3-3_IGHJ4 (Fragment)		107583	108379	23255.1	25575.3	113005	319462	116210		146764	75712.3	131466	144583	75939.6	114893	1.01146	0.9799
A0A5C2GU89	IG c159_light_IGKV4-1_IGKJ2 (Fragment)		275442	107097	74077.9	167450	59294	127774	135189	270568	155854	163040	142907	151843	46026.1	155040	0.871965	0.6572
A0A5C2GUB1	IG c897_light_IGKV4-1_IGKJ2 (Fragment)		2051930	1268580	1134390	1596500	647056	2810070	1.58475e+06	882378	1516490		1513120	1294450	2533950	1.54808e+06	1.02369	0.9327
A0A5C2GUB3	IG c532_light_IGKV3-11_IGKJ3 (Fragment)		107080	185998		270132	99761.3	262843	185163	92003	153955	128852	254787	151084	92108.3	145465	1.2729	0.3764
A0A5C2GUB8	IG c97_heavy_IGHV3-48_IGHD2-15_IGHJ5 (Fragment)		96972.4	158056	28110.6	105775	80439.6	173528	107147	92796.8	199716	62967.2	141454	122671	95641.9	119208	0.898825	0.6877
A0A5C2GUD6	IG c1134_light_IGKV3-15_IGKJ1 (Fragment)		26040.2	90967.5	34374.8	129165	58013.1	167823	84397.3	42593.2	59667.4	40092.6	87446.7	139169	29361.5	66388.4	1.27127	0.5388
A0A5C2GUE5	IG c1144_light_IGKV1-5_IGKJ4 (Fragment)		42730.3	32973.1	9652.1	20645.5		66859.2	34572	19335.1	43312.2	8940.17	49499	14489.7		27115.2	1.275	0.5741
A0A5C2GUG4	IG c1155_light_IGKV2-30_IGKJ4 (Fragment)		69234.5	47189.5	34190.2	76128.2	39984.6	71583.6	56385.1	32401.1	104681	51294.3	34404.7	34114	49854	51124.8	1.10289	0.7038
A0A5C2GUH7	IG c1175_light_IGKV3-11_IGKJ1 (Fragment)		147674	165885	82505.4	135997	68667.4	144340	124178	92832	205900	141837	208777	209919	305921	194198	0.639442	0.0634
A0A5C2GUJ0	IG c177_heavy_IGHV5-51_IGHD2-2_IGHJ4 (Fragment)		24668.3	282456	20086.7	117351	71323.2	75507.6	98565.5	10280	129548	49827.3	86501.7	53069	31838.2	60177.4	1.63792	0.3952
A0A5C2GUK7	IG c1007_light_IGKV3-20_IGKJ3 (Fragment)		38914.5	41735.8		73148.2	43057.1	212478	81866.7	52696.8	107923	86878	89215.8	117257	19148.6	78853.2	1.03822	0.9319
A0A5C2GUL4	IG c1215_light_IGKV3-15_IGKJ2 (Fragment)		39263.7	102414	131393	87317	56946.2	81537.2	83145.2	29204.8	78646.2	52442.1	75007.4	147530	31695.3	69087.6	1.20347	0.542
A0A5C2GUM1	IG c582_light_IGLV3-21_IGLJ1 (Fragment)		14010.8	11254.9	9054.05	24001.5	10835.5		13831.4	16938.9	12390.2	21872.5	28204.8	25976.6	60925.9	27718.2	0.499	0.1229
A0A5C2GUN6	IG c483_light_IGLV1-40_IGLJ3 (Fragment)		6866.4	14072.4			10790.4	33618.9	16337	7842.88	12855.7	8522.85	17172.2	13555.5	155544	35915.5	0.454874	0.5366
A0A5C2GUN9	IG c1141_light_IGKV1-16_IGKJ4 (Fragment)		29233.5	128226	54633.7	49060	32972.8	99099.5	65537.6	43165.5	96816.1	116228	86216.5	78982.8	116722	89688.5	0.730725	0.2475
A0A5C2GUR1	IG c1265_light_IGLV3-25_IGLJ3 (Fragment)		24942.4	55113.4			9607.49	19383.6	27261.7	34844	79918.7		10240.5	56813.3	11014.5	38566.2	0.706881	0.5393
A0A5C2GUT4	IG c1191_light_IGKV1-33_IGKJ2 (Fragment)		62880.2	87045.7	52178	61136.1		82450.2	69138	21866.7	63769.9	162725	142910	92990	32056.2	86053	0.803436	0.5431
A0A5C2GUX6	IG c389_light_IGKV3-11_IGKJ1 (Fragment)		1201030	245436	119424	400622	127539	210036	384014	88253.5	193076	132075	289158	294055	121132	186292	2.06136	0.2782
A0A5C2GUY4	IG c1345_light_IGKV1-5_IGKJ1 (Fragment)		330861	364058	1115160	430129	151695	479097	478500	277561	488600	308276	293947	335004	280759	330691	1.44697	0.3134
A0A5C2GV08	IG c1291_light_IGKV1-16_IGKJ1 (Fragment)		19670.6	54373.1	23565.4	29598.4	13120.5	29453.9	28297	12600.5	12965.2	73885.3	43710	31173	205057	63231.8	0.447512	0.2773
A0A5C2GV62	IG c1207_light_IGKV4-1_IGKJ3 (Fragment)		32033.3	42344.1	19993.9	25600.1	12559.8	46551	29847		66615.5	20172.8		18937.6	23686.8	32353.2	0.922538	0.8293
A0A5C2GV66	IG c1455_light_IGKV1D-39_IGKJ1 (Fragment)		66471.1	107783	38100.8	103897	44550.2	135924	82787.7	79392.9	125028	89700.3	132412	119785	82427.5	104791	0.790027	0.2644
A0A5C2GV78	IG c1391_light_IGLV2-11_IGLJ3 (Fragment)		45381.3	79377.9		117854	84873.3	479312	161360			15432	46080.3	67623.5	51580.1	45179	3.57157	0.2451
A0A5C2GV99	IG c1391_heavy_IGHV1-2_IGHD3-3_IGHJ4 (Fragment)			2130.51		24862.6	8033.53	2909.67	9484.08	1732.62	8198.69		3291.67	1405.68		3657.16	2.59329	0.3317
A0A5C2GVA0	IG c1247_light_IGKV1D-13_IGKJ4 (Fragment)		26549.9	6194.75	19670		44313.1	43024.9	27950.5		33938.6	43491.3	17755.4	3980	4183.94	20669.8	1.35224	0.5159
A0A5C2GVD6	IG c1431_heavy_IGHV1-2_IGHD5-5_IGHJ6 (Fragment)		74282.1	81024.4	37366.6	119758	23991.4	111623	74674.2	37324.5	73643	97287.1	73233.2	123692	29498.6	72446.4	1.03075	0.9191
A0A5C2GVE2	IG c1534_light_IGKV3-20_IGKJ2 (Fragment)		33210.3	98502.8		77381.4	21477.3	35785.5	53271.5		19627.8	44966.7	35421.5	73398.4	90339.8	52750.8	1.00987	0.9794
A0A5C2GVE4	IG c1739_heavy_IGHV3-21_IGHD3-9_IGHJ5 (Fragment)		31271.1	55587.1			18514	61791	41790.8	25221.4	109971	47670.4	67547.4	48741.7	45854.6	57501.1	0.726783	0.3783
A0A5C2GVL7	IG c1521_heavy_IGHV5-51_IGHD2-21_IGHJ4 (Fragment)		146559	372454	174339	459864	168053	330172	275240	112857	316533	130269	224930	136092	78573.8	166542	1.65267	0.1212
A0A5C2GVM3	IG c846_light_IGKV3-20_IGKJ4 (Fragment)		71691.1	42696.2	32967.1	111705	61163.5	100299	70087	74568.6	100705	61282.9	120197	82039.9	57191.4	82664.1	0.847852	0.4524
A0A5C2GVN6	IG c1829_heavy_IGHV5-51_IGHD3-3_IGHJ3 (Fragment)		73389.9	236600	29591.8	173934	63023.8	80364.7	109484	82223.2	107378	81002.9	118303	92455.4	37481.4	86474	1.26609	0.5154
A0A5C2GVU0	IG c552_heavy_IGHV3-7_IGHD4-23_IGHJ4 (Fragment)		27477	87442.1	94859.2	63461.2	15251.3	20905.2	51566	70173	17657.3	30588.9	29979.5	36286.1	16475.9	33526.8	1.53805	0.2968
A0A5C2GVU8	IG c677_heavy_IGHV5-51_IGHD3-22_IGHJ4 (Fragment)		64864.3	134062	568375	178534	80550.2	454564	246825	43056.5	112440	81917.1	76272.1	92074.7	423211	138162	1.78649	0.3209
A0A5C2GVX1	IG c707_heavy_IGHV4-59B_IGHD3-3_IGHJ4 (Fragment)		36890.1			97460.7	10562.5	48758	48417.8		41172.4	14529.1	65782.9	68817	64198.6	50900	0.951234	0.9038
A0A5C2GVX4	IG c1735_light_IGKV3-20_IGKJ2 (Fragment)		384760	506037	300138	895300	446216	668506	533493	371693	732583	504008	706104	690319	263366	544679	0.979463	0.9272
A0A5C2GVY2	IG c1002_light_IGKV2-28_IGKJ1 (Fragment)		27442.2	25773.5			18998.9	111531	45936.4	81926.4	42268.9		27771.6	24081.7		44012.2	1.04372	0.9426
A0A5C2GW00	IG c1033_light_IGKV4-1_IGKJ2 (Fragment)		23019.4	24602.8	10133.5	25417.5	35656.5	40821.4	26608.5	11795.6	43023	5333.15	15386.8		28096.8	20727.1	1.28376	0.4667
A0A5C2GW09	IG c1641_light_IGKV1-6_IGKJ4 (Fragment)		55530.7	43334.4	6351.42	17866.5	26620.2	47647.5	32891.8	10144.4	68493.4	80708.5	63304.1	40648.6	11082.2	45730.2	0.719257	0.3983
A0A5C2GW53	IG c1701_light_IGKV2D-28_IGKJ2 (Fragment)		197598	185782	95265.1	398286	75693.3	311089	210619	101840	156316	134138	158254	117145	58043.3	120956	1.74128	0.1225
A0A5C2GW70	IG c689_light_IGKV3-20_IGKJ1 (Fragment)		100401	107615	117629	122296	142950	137801	121449	104954	73535.4	127188	110583	143795	88059.6	108019	1.12433	0.3051
A0A5C2GW95	IG c1845_light_IGLV1-47_IGLJ3 (Fragment)		53534.1	72056.6	107609	66895	54766.5	49177	67339.7		57330.1	59471.2	99386.7		22946.2	59783.6	1.12639	0.66
A0A5C2GWH0	IG c907_heavy_IGHV3-9_IGHD6-19_IGHJ4 (Fragment)		72815.6	99024.8	93711.2	47754.9	62699.3	190080	94347.6	44623.6	90617.1	60331.9	129892	84807.7	51094	76894.4	1.22698	0.4908
A0A5C2GWL4	IG c60_light_IGKV1-39_IGKJ3 (Fragment)		33736.2	42412.5		26017.1	40997.5	29993.9	34631.4	16057.1	69328.5	44719.6	44745.1	20361.1	13032.2	34707.3	0.997815	0.9943
A0A5C2GWR6	IG c1383_light_IGKV3-11_IGKJ2 (Fragment)		11396.1	16173.5		35898.9	18097	41529.2	24618.9	17332.9	29516.3	18477	31959.7	43643.8	41066.6	30332.7	0.81163	0.4538
A0A5C2GWY0	IG c180_light_IGLV2-23_IGLJ3 (Fragment)		660320	853423	553901	1242750		931370	848353	621942	829311	654534	857799	943932	445817	725556	1.16925	0.3903
A0A5C2GX06	IG c210_light_IGKV3-15_IGKJ2 (Fragment)		236407	116723	85835.4	150184	84684	99496.1	128888	97247.9	97992.6	109479	116355	123876	93817.9	106461	1.21066	0.3758
A0A5C2GX14	IG c220_light_IGKV2D-29_IGKJ1 (Fragment)		7108.94	6867.07			9638.43	20454.3	11017.2	17686.8	11196.4	37507.4	4150.56		5267.32	15161.7	0.726646	0.5955
A0A5C2GX20	IG c1493_light_IGKV3-11_IGKJ4 (Fragment)		109615	106223	49856.6	79470	87970.3	69914.2	83841.5	69011.1	81072.8	79335.5	91447.8	93425.9	134693	91497.7	0.916324	0.5731
A0A5C2GX76	IG c1827_light_IGLV2-23_IGLJ1 (Fragment)		61612.2	59019.3	34015.2	53973.4	34152	39192.8	46994.2	123154	38196.1	50590.7	27219.2	42124	42113.6	53899.6	0.871883	0.6573
A0A5C2GX83	IG c1039_light_IGKV4-1_IGKJ2 (Fragment)		49329.3	74635.3	33147.6	70763	68155.8	85096.7	63521.3	85399.6	78105.4	75938.2	84318.2	68949.2	34994	71284.1	0.8911	0.4916
A0A5C2GXA1	IG c1583_light_IGKV2D-28_IGKJ2 (Fragment)		1247960	1504180		1357330	849814	2195470	1.43095e+06	878054	2770930	1248450	1262820	844830	1174450	1.36326e+06	1.04966	0.8619
A0A5C2GXB8	IG c1887_light_IGKV1-5_IGKJ2 (Fragment)		9728.49	10071		12688.5	6265.85	23283	12407.4	5099.43	7032.81	18084.2	21039.6	15985.8	11616	13143	0.944031	0.8535
A0A5C2GXD7	IG c1267_heavy_IGHV1-69_IGHD3-9_IGHJ5 (Fragment)		68181.5		97983		81665	102729	87639.6	18439.9	630204		46461.4		130599	206426	0.424557	0.4394
A0A5C2GXH2	IG c338_light_IGKV1-5_IGKJ1 (Fragment)		83681	128455	55823.9	116733	71281.6	62192.2	86361.1	64068.8	158636	220741	81524	116914	257154	149840	0.576357	0.0894
A0A5C2GXM0	IG c388_light_IGKV4-1_IGKJ3 (Fragment)		37263.8	30960.3	38261.4	333193	35595.7	65944	90203	25395.8	23605.8	30352.9	33688.2	19404.9	14338.9	24464.4	3.68711	0.2089
A0A5C2GXT4	IG c520_light_IGKV3-11_IGKJ1 (Fragment)		171631	140928			129653	119201	140353	148183	167424	78363.4	88626.4	225702	50192.4	126415	1.11026	0.6983
A0A5C2GXT5	IG c1562_light_IGLV1-44_IGLJ3 (Fragment)		38249.3	75566	50751.3	83476.7	30104.7	129756	67984	37985.3	238591	37254.8	91226.6	45938.5	23961.6	79159.6	0.858822	0.7655
A0A5C2GXW3	IG c1592_light_IGKV2D-28_IGKJ3 (Fragment)		71269.6	47388	26515.2	85128.4		75929.4	61246.1	30592.6	53947.8	83515.2	46769.3	32872.5	59246.7	51157.3	1.19721	0.4594
A0A5C2GY03	IG c1632_light_IGKV1-5_IGKJ1 (Fragment)		92738.9	116542	4009.05	104423	35623.2	71746.7	70847.1	22528.3	41100	57091.5	30597.4	119315	219919	81758.5	0.866541	0.7663
A0A5C2GY35	IG c1813_light_IGKV1D-39_IGKJ1 (Fragment)		4432.88	22332.8		19889	7566.34		13555.3	8048.73	30377.9	174038	45825.5	15789.5	11066.4	47524.3	0.285228	0.3282
A0A5C2GY89	IG c608_light_IGKV3-20_IGKJ2 (Fragment)		17497.6	35997.1	9532.47	58960.4		12204.4	26838.4	5764.82	45444.2	40787.9	22116.6	20539.2		26930.5	0.996578	0.9939
A0A5C2GYC3	IG c1742_light_IGKV1-5_IGKJ2 (Fragment)		40157.9	14620.5	29947.8		24159.6		27221.5	78259.4	44947.9	38116.6	31054.7	24236.3		43323	0.628337	0.2091
A0A5C2GYH4	IG c1667_heavy_IGHV4-39_IGHD6-13_IGHJ4 (Fragment)			45103.3	28475.9	59078.2	17673.9	43685.2	38803.3	16286.3	27225.1	23351.8	58704.6	64902.3	30316	36797.7	1.0545	0.8608
A0A5C2GYI3	IG c790_light_IGKV4-1_IGKJ2 (Fragment)		4189270	1711440			1028850	3453150	2.59568e+06		1702860	1577820	1694420	1724690	2981110	1936180	1.34062	0.3852
A0A5C2GYK6	IG c820_light_IGKV3-20_IGKJ2 (Fragment)		69899.6	106389	70953	120372	63349.6	152425	97231.4	67591.2	95269.4	118347	212132	151228	91997.9	122761	0.792038	0.344
A0A5C2GYL4	IG c830_light_IGKV1-12_IGKJ5 (Fragment)			103894	104042	314151		135646	164433	57009.3	138962	125440	226992	148126		139306	1.18038	0.6556
A0A5C2GZB1	IG c1008_light_IGKV2D-28_IGKJ5 (Fragment)		286979	221732	403554	911624	144483	391656	393338	131819	354838	284946	174615		96946.3	208633	1.88531	0.1907
A0A5C2GZF7	IG c1170_light_IGLV2-14_IGLJ1 (Fragment)			76587.6	42055.7	33117.1	11310.7	14421.5	35498.5	25632.5	26964.2	23942.6	38451.4	24432.9	30790.2	28369	1.25132	0.5296
A0A5C2GZG9	IG c1078_light_IGKV1-27_IGKJ3 (Fragment)		133984	213442	89061.5	494958	122675	370264	237397	87018.1	342338	279875	301200	260598	106970	229667	1.03366	0.924
A0A5C2GZQ4	IG c1869_light_IGLV2-14_IGLJ2 (Fragment)		16741.5	20401.8	17091.9	31609.1		33498	23868.5	6813.93	48831.1	8146.25	22271.1	43231.9		25858.9	0.923028	0.8382
A0A5C2GZS9	IG c1899_light_IGLV1-47_IGLJ2 (Fragment)		57920.7	348889		95797.6	22700.5	61068.8	117275	46781.7	38679.7	59705.2	81858.5	92887.4		63982.5	1.83293	0.3998
A0A5C2GZT5	IG c1909_light_IGKV2D-28_IGKJ3 (Fragment)		37759	55652		22126.1	11050.7	19406.7	29198.9	21747.9	216890	27770.2	35679.1	64879.4	15080.8	63674.6	0.458565	0.3567
A0A5C2H036	IG c1298_light_IGKV1-27_IGKJ1 (Fragment)		40036.3	119259	83184.2	117177	38679.9	31867	71700.6	45231.1	123309	84566.1	62230.5	46178.9	35081.2	66099.5	1.08474	0.7976
A0A5C2H052	IG c1450_light_IGKV3-11_IGKJ5 (Fragment)		155366	264093		230018	155032	200812	201064	82939.2	180866	191405	200390	111730	117488	147470	1.36343	0.1016
A0A5C2H0B9	IG c1520_light_IGKV3-15_IGKJ2 (Fragment)			58759.1	44807.1	138499	26017.5	121486	77913.7			23616.1	73308.5	58158.7	13200.9	42071.1	1.85196	0.2402
A0A5C2H0E8	IG c1550_light_IGKV3-15_IGKJ1 (Fragment)			13770.7	17397.6	28474.6		15545.2	18797	4826.83	17645.1	8638.23	15467.2	12093.1	3950.98	10436.9	1.80101	0.063
A0A5C2H0H1	IG c1570_light_IGKV3-11_IGKJ3 (Fragment)		48983.3	36884.1			28607.7	87467.4	50485.6	60740.4	134524	46053.9	70383.3	72319.9	53686.5	72951.3	0.692045	0.2756
A0A5C2H0J1	IG c1458_light_IGKV2-30_IGKJ1 (Fragment)		67243.3	84331.7	10053.3		78289	183896	84762.7	31897.4	41010.6	84531.9	54484	41583.4	36764.3	48378.6	1.75207	0.2074
A0A5C2H0R4	IG c1660_light_IGKV3D-15_IGKJ2 (Fragment)		8612.42		8074.44	48623	11857.1	27362.3	20905.9	13102.5	16621.6	58857.6	15030.8	10460.8	1619.8	19282.2	1.08421	0.8905
A0A5C2H0S8	IG c1548_light_IGKV1-9_IGKJ4 (Fragment)		136338	1014140	350457	1367870	260445	1091490	703457	514537	1034010	447715	807731	602000	653912	676651	1.03962	0.9088
A0A5C2H1E9	IG c726_light_IGKV1-27_IGKJ1 (Fragment)		21064.4	25874.8	15619.6	44278.4	19298.6	35795.2	26988.5	18958.3	48442.4	15086.7	70243.4	37881.6	29424.8	36672.9	0.735926	0.3314
A0A5C2H1H5	IG c756_light_IGKV1-12_IGKJ2 (Fragment)		62936	78475	32472.5	53039.1	71306.9	968859	211181	42215.3	127573	73653.5	64579.2	62657	22234.7	65485.4	3.22486	0.3615
A0A5C2H1Q2	IG c856_light_IGKV2D-28_IGKJ2 (Fragment)		43478.2	20129.8	13700.6	101806	17671.2	22580.7	36561.1		43558.7	62025.5	74777.1	32545.2		53226.6	0.686895	0.3988
A0A5C2H1S8	IG c886_light_IGLV3-25_IGLJ3 (Fragment)		151501	28772.5		44912	39372.7	41769.6	61265.6	22556.5	91960.8	27000.5	35566.7	25685	28669.8	38573.2	1.58829	0.3642
A0A5C2H1V3	IG c1908_light_IGKV2D-28_IGKJ3 (Fragment)		108676	148644	70412.8	215652	57290.7	111167	118640	57599.2	109130	49494.8	112317	169178	46343.6	90677.1	1.30838	0.3839
A0A5C2H271	IG c1046_light_IGKV1-5_IGKJ3 (Fragment)			33464.1	11392.1	37525.4	6894.52	50709.3	27997.1		49806.4		37767.4	41732.8	146133	68859.9	0.40658	0.1403
A0A5C2H324	IG c1386_light_IGKV1-27_IGKJ1 (Fragment)		283588	452680	364539	658000	287916	223888	378435	268199	534229	447676	539506	518452	468627	462782	0.81774	0.2981
A0A5C2H3A1	IG c1476_light_IGLV2-8_IGLJ1 (Fragment)		75721.4	110833	28831.2	223345	76618.8	30912.1	91043.6	156540	61815	35475.9	84511.6	32849.8	13235.1	64071.2	1.42097	0.4726
A0A5C2H3L0	IG c1606_light_IGKV4-1_IGKJ2 (Fragment)		266089	229398	95011.7	417743	123906	250935	230514	149551	185513	419284	224012	182598	98073	209838	1.09853	0.7581
A0A5F9YFS9	Signal peptidase complex subunit 1	SPCS1	235593	121728	281832	157083	94421.4	148832	173248	172221	215173	188454	293078	169142	269671	217956	0.794875	0.2437
A0A5F9ZGY7	UFM1 specific peptidase 1 (inactive)	UFSP1	50296	18658.6	25320.8	35221.7	36713.3	71523	39622.2	96403.1	44356.9	28523.4	22514.4	64993.6	17993.8	45797.5	0.865161	0.6802
A0A5F9ZH79	Activating signal cointegrator 1 complex subunit 1	ASCC1	94314	173976	143783	91986.8	105755	132250	123677	124034	93885.4	134631	112907	83283	83075	105303	1.1745	0.2744
A0A5F9ZHJ0	Acetyl-CoA acetyltransferase 1	ACAT1	35234.2	58428.9	22037.1	82688.9	18994.4	28721	41017.4	41274.9	95908.7	26373.1	64524.5	40308.6	60964.7	54892.4	0.747233	0.3532
A0A5H1ZRP4	Negative elongation factor B	NELFB	38926.5	26602.5	28714.3	34921.1	55387.2	42125.7	37779.6	32852.3	38877.7	32313.5	25151.2	39822.4	58150.4	37861.2	0.997842	0.9899
A0A5H2V0A7	MHC class II antigen (Fragment)	HLA-DPB1	49263.6	65793.9	71045.9		87279	94165.6	73509.6	693918	211980	179667	46567.1	173330	347046	275418	0.266902	0.0802
A0A650F0N3	Beta-globin (Fragment)		501982	959813	383420	198187	250681	231693	420963	82746.4	154245	645506	296169	569060	596769	390749	1.07732	0.8484
A0A669KAV7	WIZ zinc finger	WIZ	133879	118942	131000	149472	169391	180293	147163	93089.3	95504.3	214524	103188	135290	224001	144266	1.02008	0.9148
A0A669KB05	Catenin delta 1	CTNND1	23516.7	5604.94	4656.28	8970.36		4312.65	9412.19	3845.65		7643.74	7092.45	7357.45	19573	9102.46	1.03403	0.9471
A0A669KBH4	Cullin 7	CUL7	19128.2	18182.4	17342.5		14549.8	25102.9	18861.2	12340.7	24376	21134.2	18013.4	15391.1	39073.4	21721.5	0.868319	0.5462
A0A678ZK12	MHC class I antigen	HLA-C	69569.2	26116	23444.4		35597.6	25594.3	36064.3	16350.3	24869.3	14201.9	23069.9	2529.07	99328.1	30058.1	1.19982	0.7401
A0A678ZM51	MHC class I antigen	HLA-A	55745.5		61608		62473	23993.3	50954.9	84255.4		48128.4	29207.6	258212	30614.1	90083.5	0.565641	0.4562
A0A6B9HQY7	HLA class I histocompatibility antigen	HLA-B		31309.7	41273.2	165405		62295.1	75070.8		48099.3	63802.8		199015	117792	107177	0.700435	0.5106
A0A6G6AE17	MHC class II antigen (Fragment)	DRB1	87415	186936			200854	148440	155911	209806	216807	399956	162018	245003		246718	0.631941	0.1189
A0A6G7S6R4	MHC class I protein	HLA-B	20985.1	25162			34685.1	34817.1	28912.3	16282.3	6666.31	20318.4		47471.2	27021.7	23552	1.2276	0.5401
A0A6G9IW12	Glucose-6-phosphate dehydrogenase variant (Fragment)	G6PD	59170.7	143724	66720.1	65974	67339		80585.6	119514	40480.2	26190.5	260524	100744	38739	97698.6	0.824838	0.6951
A0A6M8YHF9	Bifunctional lysine-specific demethylase and histidyl-hydroxylase	MDIG	238178	147102	188990	105129	109668	172449	160253	163112	170688	188370	228441	148290	300544	199908	0.801634	0.2292
A0A6Q8PF05	Musashi RNA binding protein 2 (Fragment)	MSI2	18589.2	22599.9	5895.41	14167.6	20406	11503.9	15527	26383.1	10514.5	6451.91	15954.7		54149.2	22690.7	0.68429	0.4056
A0A6Q8PFA6	Kinesin-like protein	KIF2A	33184	15391	25899.3	13558.3	17036.8	21418.8	21081.4	25767.6	23155.5	35822.1	67091.4	16037.9	31453	33221.2	0.634575	0.1566
A0A6Q8PFE4	Actin beta	ACTB	200146	128088	192537	86639.5	121627	88614.8	136275	89326.5	80026	97225.6	62609	125206	68573.7	87161.1	1.56349	0.0515
A0A6Q8PFI7	E3 ubiquitin-protein ligase	NEDD4L	101357	79951.5	143302	93934.5	127758		109261	146120	115765	186428	235755	67465.2		150307	0.726918	0.2233
A0A6Q8PFL0	Calpastatin (Fragment)	CAST	207748	212779	213926	251465	201731	232010	219943	126149	551715	315161	328194	158667	131155	268507	0.819134	0.4917
A0A6Q8PFP2	N-myc downstream regulated 1 (Fragment)	NDRG1	78509.2	218748	64004.3	36571.5	85234.5	112505	99262.1	61320.5	29170.1	65086.1	117261	95348.1	85472.2	75609.7	1.31282	0.4312
A0A6Q8PGN6	Calpastatin	CAST	204115	99988.1	45798.8	67528.6		140357	111558	81644.8	57531.3	133740	92910.2	42930.1	52095.7	76808.7	1.45241	0.2699
A0A6Q8PHK0	E3 ubiquitin-protein ligase	TRIP12	84841.5	105835	143200	64045.2	104870	102904	100949	76609.2	127410	102173	73374.5	78087.7	96450.8	92350.9	1.09311	0.5434
A0A7I2V2G1	Signal transducer and activator of transcription	STAT3	42287	32450.7		8852.79	38027.6	51336.8	34591	26945.4	24394.3	71552.4	41926.7	52208.6	52964.6	44998.7	0.768711	0.3382
A0A7I2V2Y9	Acyl-CoA-binding domain-containing protein 5	ACBD5		15701.1	19956.9	28126.8	11365.6	17628.8	18555.8	33908.5	18365.2	14846.5	42805.4	15236.1	12226.3	22898	0.810369	0.4983
A0A7I2V311	DNA (cytosine-5)-methyltransferase 1	DNMT1	16465.3	11712.3	19315.2		29963.3	8788.69	17249		4618.88	55125.7	17885	22858.3	14853.7	23068.3	0.747734	0.5491
A0A7I2V4V1	Peptidyl-prolyl cis-trans isomerase	PPIA	1324770	1396950		151606	1614740	1523140	1.20224e+06	1919040	1868340	1252400	1668480	1879020	577812	1.52752e+06	0.787057	0.3623
A0A7I2V5J8	Nucleophosmin	NPM1	85934.9	187090	83190.7	64934.3	114512	81159.9	102804	277375	163704	158223	159952	113936	80117.9	158885	0.647033	0.1172
A0A7I2V647	G3BP stress granule assembly factor 2	G3BP2	187137	75365	127096	119483	83000.5	188013	130016	35834	130564	131780	87296.1	99359.2	165833	108444	1.19892	0.4449
A0A7I2YQ75	Ubiquitin specific peptidase 40	USP40	33769.2	26951	34127.4	32005.3	17928.4	25919.1	28450.1	36824.4	36363.1	22574.3	21710.6	26846.9	14336.8	26442.7	1.07591	0.6585
A0A7I2YQV8	Synaptotagmin binding cytoplasmic RNA interacting protein	SYNCRIP	160921	110196	130934	93736.7	221149	161499	146406	122506	132479	107017	161588	111487	204203	139880	1.04665	0.7908
A0A7N4I394	Pre-mRNA processing factor 40 homolog A	PRPF40A	32169.6	8396.79	21510.4	26796.4	18094.8	29966.3	22822.4	38543.2	15423.3	44118.2	36358.3	30203.6	53099.3	36291	0.628872	0.0597
A0A7P0MRI8	1-phosphatidylinositol 4,5-bisphosphate phosphodiesterase	PLCB4	52465.4	25001		7268.3	15385.8		25030.1	18392.4	4041.13	33999	13103.9	2590.15	22797	15820.6	1.58212	0.3778
A0A7P0T8A7	Basigin (Ok blood group)	BSG	212146	138789	140952	48069.4	138120	194438	145419	273907	142687	202898	264550	177482	213132	212443	0.68451	0.057
A0A7P0T8E3	Solute carrier family 11 member 2 (Fragment)	SLC11A2		21845.7	22318.6	11023.1	32058.5		21811.5	101227	3931.32	18921.9	47536.4	29349	15677.2	36107.1	0.604077	0.4557
A0A7P0T9I3	Muscleblind like splicing regulator 2	MBNL2	10801.8	15110.6	28604.1	23397.8	13658.9	31556.5	20521.6	17533.4	9113.32	19083.3	17488.8	15666.1	20867.3	16625.4	1.23436	0.3377
A0A7P0TAY0	Valosin containing protein (Fragment)	VCP	998765	935778		120185	1300430	906899	852411	809604	1335510	654603	1363450	985992	1261230	1.0684e+06	0.797841	0.3558
A0A7P0TB55	Acyl-CoA dehydrogenase medium chain	ACADM	28638.7	24535		13539.1	26480.9	22706	23179.9	214262	78895.3	9430.4	75975.8	49962.4	66377.3	82483.9	0.281024	0.0916
A0A7R9MSB7	Iglv2-14*0x (Fragment)	IGLV2-14	371367	1269930	716097	733330	1699900	447956	873097	384565	234009	167132	560461	258260	2850580	742501	1.17589	0.7886
A0A7S5BXL1	IGH c21_heavy_IGHV1-18_IGHD3-16_IGHJ4 (Fragment)		34672.4	49146.4	15904.4	89683.5		43732	46627.7	11825.3	49220.9	41635.4	42929.3	79972.4	16945.9	40421.5	1.15354	0.7
A0A7S5BXP5	IGH c101_heavy_IGHV3-30_IGHD3-16_IGHJ4 (Fragment)		437277	525305		214777	391838	1105660	534971	446821	499368	402943	741616	641356	175396	484583	1.10398	0.7644
A0A7S5BXT5	IGH c142_heavy_IGHV5-51_IGHD3-10_IGHJ2 (Fragment)		34302.7	39175	39706.8	50747.4	21858.3	18277.8	34011.3	26224.9	35949.3	36332.7	47006.2	36160.4		36334.7	0.936057	0.7176
A0A7S5BY42	IGH c54_heavy_IGHV3-33_IGHD3-3_IGHJ6 (Fragment)		140160	90726.1	96638.3	71885.9	55759.2	150382	100925	47323.5	119401	77985.9	89884.7	131094	48805.6	85749.1	1.17698	0.4843
A0A7S5BY89	IGH c397_heavy_IGHV3-48_IGHD2-15_IGHJ4 (Fragment)		110295	173915	142891	121670	111770	124696	130873	145132	114154	123367	148534	157759	91662.1	130101	1.00593	0.9576
A0A7S5BYB8	IGH c658_heavy_IGHV3-53_IGHD3-22_IGHJ3 (Fragment)		71245.3	105361		12686.8	54352.2	141755	77080.1	46558.7	73982.7		183135	77868.2	48965.9	86102.1	0.895217	0.7936
A0A7S5BYI0	IGH c433_heavy_IGHV3-23_IGHD6-19_IGHJ3 (Fragment)		125733	148507	84180.9	663610	111308	157059	215066	89862.4	204078	261050	144136	158098	76583	155635	1.38187	0.5443
A0A7S5BYK3	IGH c365_heavy_IGHV4-4_IGHD6-19_IGHJ2 (Fragment)		41819.9	9881.58		22247.6	24856.9	18612	23483.6		13938	18443.4	47735.2	8477.7		22148.6	1.06028	0.8947
A0A7S5BYL0	IGH c651_heavy_IGHV3-23_IGHD3-22_IGHJ4 (Fragment)		177699	141783	71298.3	74577.4	115924	102623	113984	116237	154852	120742	168541	179471	68687.7	134755	0.845861	0.4005
A0A7S5BYN7	IGH c953_heavy_IGHV3-15_IGHD3-22_IGHJ4 (Fragment)		123797	241218	95567.8	143674	99542.9	210815	152436	65107.5	139833	74009.9	130389	111394	80896.6	100272	1.52023	0.0896
A0A7S5BYP5	IGH c339_heavy_IGHV4-39_IGHD1-1_IGHJ5 (Fragment)			145992	60996.3	257640	82699		136832	88348.1	306680	111358	213623	125575		169117	0.809096	0.6073
A0A7S5BYS8	IGH c667_heavy_IGHV3-74_IGHD4-17_IGHJ4 (Fragment)		99592.4	165446		25489.9	66897.6	156007	102687	103251	134057	51671.7	130138	105138	37095.9	93558.6	1.09756	0.7683
A0A7S5BYT8	IGH c973_heavy_IGHV3-23_IGHD6-19_IGHJ3 (Fragment)		73910.4	68775.8	48238.7	96634.4	52706.7	625335	160934	61343.9	87023.4	57926.7	95255.8	72175	27208.9	66822.3	2.40838	0.3387
A0A7S5BYU9	IGH c866_heavy_IGHV3-21_IGHD2-15_IGHJ6 (Fragment)		808497	144198	151768	230336		293976	325755	150140	210260		220203	250190	228225	211804	1.53801	0.3883
A0A7S5BYW5	IGH c1018_heavy_IGHV3-7_IGHD3-16_IGHJ6 (Fragment)		201837	163288	176377	196893	159007	217569	185828	146306	204308	190764	149355	164782	72408.5	154654	1.20158	0.1715
A0A7S5BYY5	IGH c245_heavy_IGHV3-74_IGHD3-22_IGHJ4 (Fragment)		33039.7	31137.8	29541.8	48322.2	17020	50491.1	34925.4	21713.2	41036.1	45579.2	45581.8	38219.1	24923.5	36175.5	0.965445	0.8548
A0A7S5BZ55	IGH c966_heavy_IGHV3-49_IGHD3-22_IGHJ4 (Fragment)		43374.1	90001.9	41837.2	77586	44219.5	83566.5	63430.9	83366.1	120496	61406.8	54183.5	59150.9	38274.2	69479.6	0.912943	0.6947
A0A7S5BZB5	IGH c1136_heavy_IGHV1-69_IGHD3-10_IGHJ6 (Fragment)		8640.68	20159.4			12913.2	5772.58	11871.5	50427.7	6478.53	24515.4	12378.7	23487.2	4468.3	20292.6	0.585013	0.3771
A0A7S5BZF4	IGH c304_heavy_IGHV5-51_IGHD5-24_IGHJ4 (Fragment)		24217.7	31995.7	10581.3	38468.8	10189.6	19003.6	22409.5		50048.9	4682.93	30392.4	18312.9	9481.38	22583.7	0.992284	0.9849
A0A7S5BZF9	IGH c1137_heavy_IGHV5-51_IGHD3-10_IGHJ6 (Fragment)		108837	156686	411406	218338	95520.2	156709	191249	64951.8	118496	102752	68041.5	107647	49134.9	85170.5	2.24549	0.0549
A0A7S5BZH1	IGH c1348_heavy_IGHV4-39_IGHD3-9_IGHJ4 (Fragment)		40850.2	48920.8	9517.75	16644.1	35496.1	62428.5	35642.9	29087	57139.8	30735.1	80465.2	90067.3	76424.6	60653.2	0.587651	0.0912
A0A7S5BZI1	IGH c1167_heavy_IGHV3-48_IGHD4-17_IGHJ3 (Fragment)		174472	357931	160702	307060	149297	355758	250870	209863	308023	263642	362892	287184	115139	257790	0.973155	0.9003
A0A7S5BZL7	IGH c1423_heavy_IGHV3-33_IGHD4-17_IGHJ6 (Fragment)			100948	94116.9	127466	56011.7	121013	99911.1	45554.6	78332.3		118066		48377	72582.5	1.37652	0.2257
A0A7S5BZM3	IGH c1316_heavy_IGHV3-48_IGHD5-24_IGHJ3 (Fragment)		42770	36956.4	18713.3	45697.9	24250	40562.2	34825	39927.9	49202.4	26867.9	37628.5	37645.4	13978.6	34208.4	1.01802	0.9282
A0A7S5BZR6	IGH c1391_heavy_IGHV3-15_IGHD6-25_IGHJ4 (Fragment)		19420.3	7163.49	13725.6	32411.8	20318.4	15343.7	18063.9		45195.6	35854	31776.9	20238.6	14396.7	29492.4	0.612494	0.1015
A0A7S5BZW7	IGH c1252_heavy_IGHV5-51_IGHD5-24_IGHJ4 (Fragment)		30692.2	125418	68381	341689	49736.4	59967.5	112647	47408.4	66308	27263	81699.4	52601	40883.6	52693.9	2.13777	0.2425
A0A7S5BZY8	IGH c1014_heavy_IGHV3-74_IGHD5-24_IGHJ4 (Fragment)		103080	245183	112330	382003	89658.9	255493	197958	103504	121420	167853	198364	98720	48099.7	122993	1.6095	0.1815
A0A7S5C040	IGH c905_heavy_IGHV1-18_IGHD3-22_IGHJ3 (Fragment)		22581.8	51210.4	17554.9	582842			168547	23425.3	32650.6	29105.7	70737.9	32823.2		37748.5	4.465	0.3186
A0A7S5C078	IGH c724_heavy_IGHV1-69_IGHD3-22_IGHJ4 (Fragment)			39824.6	27681.7		42587.2	74699.1	46198.2	145060	225951	42100.9	52384.7	59956.9	173373	116471	0.396649	0.1138
A0A7S5C090	IGH c1808_heavy_IGHV4-4_IGHD3-22_IGHJ6 (Fragment)		101511	90860.6	24533.1	40022.3	57637.8	121999	72760.6	56776.4	101963	71663.4	122386	119809	64927	89587.5	0.812174	0.4073
A0A7S5C0C4	IGH c1557_heavy_IGHV3-48_IGHD6-19_IGHJ5 (Fragment)		289468	659698	380132	562548	401343	551348	474090	330090	531395	725023	601694	509256	229988	487908	0.971679	0.8848
A0A7S5C0D3	IGH c1224_heavy_IGHV3-73_IGHD4-17_IGHJ4 (Fragment)		23459.4	59637.4		6399.42	39096.1		32148.1	44009	53401.1	43554.6	75255.6	49938.8	30286.4	49407.6	0.650671	0.1804
A0A7S5C0E2	IGH c1010_heavy_IGHV1-69_IGHD4-17_IGHJ6 (Fragment)		129886	303705	65881.5	1144920	143950	158006	324391	169530	228833	180934	303832	194417	73849.1	191899	1.69043	0.4538
A0A7S5C0F4	IGH c844_heavy_IGHV5-51_IGHD3-22_IGHJ4 (Fragment)		88375	615980	99653.2	313242	93485	165768	229417	50828.6	92119.5	63707.3	154621	75865.2	49415.3	81092.8	2.82907	0.1165
A0A7S5C0G1	IGH c1811_heavy_IGHV3-30_IGHD3-10_IGHJ2 (Fragment)		78584.7	44278.3	340408	39554.4	40655.5	170256	118956	23157.8		28475.8	75984	27644.3	25502.3	36152.8	3.29037	0.1641
A0A7S5C0H2	IGH c1943_heavy_IGHV3-74_IGHD3-22_IGHJ4 (Fragment)		47275	72858.9	40751	80689.2	37556	125472	67433.7	64894.2	96248.9	84784.7	107701	36986.9	19205.9	68303.6	0.987264	0.9656
A0A7S5C0I6	IGH c889_heavy_IGHV1-2_IGHD3-10_IGHJ3 (Fragment)		77069.7	57904.8	35072.8	37024.4	25583.3	64764.7	49569.9	23054.3	67808	58706.4	50446.1	23340.9	27567	41820.4	1.1853	0.5138
A0A7S5C0J8	IGH c1314_heavy_IGHV3-33_IGHD3-16_IGHJ1 (Fragment)		21676.2	45556.9	10270.2	54148.4	21555.4	21812.9	29170	106055	85882.2	47770.9	43421.8	31969.4	12956	54675.9	0.533508	0.1369
A0A7S5C0K5	IGH c1886_heavy_IGHV3-15_IGHD2-21_IGHJ3 (Fragment)		130019	324663	122241	225817	109963	201164	185644	136840	193337	252048	192345	202779	84331.6	176947	1.04915	0.8372
A0A7S5C0L1	IGH c1115_heavy_IGHV5-51_IGHD3-22_IGHJ4 (Fragment)			63835.4		49989.7	8894.8	15095.1	34453.8		29749	8103.86	9600.02	24083.1		17884	1.92651	0.2926
A0A7S5C0Q0	IGH c1175_heavy_IGHV3-23_IGHD6-19_IGHJ3 (Fragment)		114254	79602.9	63048	106967	91925.1	125831	96938	86438.7	218091	144793	80490.7	123982		130759	0.741348	0.2054
A0A7S5C0R3	IGH c1767_heavy_IGHV4-39_IGHD6-13_IGHJ4 (Fragment)		133308	171511	131256	214109	170948	188689	168304	123108	297316	341943	236522	152557	279852	238550	0.705528	0.0889
A0A7S5C0S2	IGH c1782_heavy_IGHV3-33_IGHD3-10_IGHJ4 (Fragment)		252386	133502			362927	507126	313985	66908.6	248143	301777	178678	161387	48176	167512	1.87441	0.1072
A0A7S5C0Z4	IGH c2203_heavy_IGHV3-21_IGHD3-9_IGHJ5 (Fragment)		29025.8	51228.9	73239.9	70705.9	33966.4	68608.1	54462.5	40990.6	55959	61823.1	52251.7	39214.2	30526.3	46794.2	1.16387	0.4284
A0A7S5C100	IGH c1902_heavy_IGHV1-69_IGHD3-16_IGHJ3 (Fragment)		13804.8	32607.4			11103.4	40408	24480.9	30620.4	21920.9		28283.7	27880.1	61617.4	34064.5	0.718663	0.3765
A0A7S5C121	IGH c2243_heavy_IGHV3-7_IGHD2-21_IGHJ4 (Fragment)		10948	21127.7	13809.5		14733.5	16440.6	15411.9	16082.3	8752.49	28866.6	21964.1	13851.4		17903.4	0.860835	0.5359
A0A7S5C1D9	IGH c2097_heavy_IGHV3-7_IGHD6-19_IGHJ6 (Fragment)		235880	344142	216682	308701	256160	218213	263296	172294	335096	290694	360282	349592	324579	305423	0.862072	0.2625
A0A7S5C1I6	IGH c2503_heavy_IGHV3-23_IGHD5-18_IGHJ4 (Fragment)		11805.2	36889.7		33785.5		22421.6	26225.5		15576.4	149782	32969.5	19559.9		54471.9	0.48145	0.4181
A0A7S5C1N6	IGH c1730_heavy_IGHV5-51_IGHD1-1_IGHJ4 (Fragment)		44753.5	51020.6		120274	14307.9	68732.6	59817.7	27261.7	40128.1	37759.7	38615.4	69240.7	15624.8	38105.1	1.56981	0.2515
A0A7S5C1Y1	IGH c2377_heavy_IGHV3-74_IGHD3-9_IGHJ3 (Fragment)		127910	179114	136989	228012	119881	451556	207244	118819	336890	226319	192909	103490	295023	212242	0.976451	0.9394
A0A7S5C1Z1	IGH c2723_heavy_IGHV3-48_IGHD3-22_IGHJ4 (Fragment)		78819.8	75341.1	62309.1	78614.2	51947.2	96017.4	73841.5	88919.7	115130	92496.5			69862.6	91602.2	0.80611	0.1347
A0A7S5C2G0	IGH c1849_heavy_IGHV3-7_IGHD2-8_IGHJ3 (Fragment)		66567.9	90779.8	61367.8	96281.9	52670.1	56315.6	70663.9	60182.7	103928	75483.1	106398	110906	27698.8	80766.1	0.87492	0.5252
A0A7S5C2G6	IGH c2135_heavy_IGHV4-39_IGHD3-10_IGHJ4 (Fragment)		36820.4	65745.3	28770	137047	36560.3	42162.7	57850.9	39210.4	51609.7	19893	61963.4	44741.4	26359	40629.5	1.42387	0.3572
A0A7S5C2K5	IGH c2469_heavy_IGHV3-7_IGHD5-12_IGHJ5 (Fragment)		23298.9		47606.6	33292.5	41937.7		36533.9	47556.1	39416.2	26994.5	2421.61	1707.27		23619.1	1.54679	0.3031
A0A7S5C2Z3	IGH c2405_heavy_IGHV3-64_IGHD3-16_IGHJ4 (Fragment)		175120	128817	46462.5	130538	95012.5	206411	130394	151621	111953	127154	102488	140393	60024.2	115606	1.12792	0.5919
A0A7S5C320	IGH c3298_heavy_IGHV3-15_IGHD1-7_IGHJ4 (Fragment)		31273.4	27055		38965.1	21882.1	36023	31039.7	14627.6	24478.2	33501.4	27068.5	29720	15519.9	24152.6	1.28515	0.1537
A0A7S5C362	IGH c3266_heavy_IGHV5-51_IGHD3-10_IGHJ3 (Fragment)		23848.9	63664.4	28682.1	9421.78	17725.4	36563.2	29984.3	11838.5	31860	20508	22955.4	34994.5	18191.3	23391.3	1.28186	0.4557
A0A7S5C3A0	IGH c2299_heavy_IGHV3-15_IGHD6-13_IGHJ4 (Fragment)		18381.3	28545.7	11916.9	70104.1	25485.8	23772.9	29701.1	37294.9	83470.4	38350.4	39739.1	67682.4	4706.36	45207.3	0.656999	0.294
A0A7S5C3L3	IGH c3583_heavy_IGHV1-18_IGHD3-10_IGHJ5 (Fragment)		50562.3	144490		17493.8	49951	148638	82227	66939.1	114361	102018	105871	94197	48146.7	88588.8	0.928188	0.8185
A0A7S5C3N4	IGH c3608_heavy_IGHV3-15_IGHD3-22_IGHJ1 (Fragment)		30896	52386.3	21327.8		41287.7	96476.3	48474.8	28098.4	23545.2	35524.8	27362.5	24250	28546.1	27887.8	1.73821	0.1192
A0A7S5C3V0	IGH c3591_heavy_IGHV4-34_IGHD2-15_IGHJ4 (Fragment)		6219.5	19301.1		14362.9	2019.15		10475.7	5595.2	29962.9	2367.79	12782			12677	0.826354	0.7729
A0A7S5C470	IGH c3836_heavy_IGHV3-7_IGHD1-26_IGHJ1 (Fragment)		33964.6	37260.8	31091.7	38867.4	30346.9	179781	58552.1	37175.7	30965.4	37578.3	35862.5	18593.1	9983.15	28359.7	2.06462	0.2502
A0A7S5C4D3	IGH c3831_heavy_IGHV3-74_IGHD3-10_IGHJ6 (Fragment)		18697.9	58505.4			54249.3	30207.9	40415.1	82332.3	56241.7	33854.8	58633.7	52868.7	198324	80375.9	0.502827	0.2395
A0A7S5C4H7	IGH c3971_heavy_IGHV3-49_IGHD3-9_IGHJ6 (Fragment)				191605	36580.4	6710.43	3910.02	59701.5	14181.1		10525.7	9669.81	9157.68		10883.6	5.48547	0.3157
A0A7S5C544	IGH c3304_heavy_IGHV5-51_IGHD3-22_IGHJ4 (Fragment)		196399	459435	101474	402365	112540	254530	254457	96838.8	288733	131590	235201	199733	70872.9	170495	1.49246	0.2575
A0A7S5C5B1	IGH c4117_heavy_IGHV4-34_IGHD1-7_IGHJ4 (Fragment)		11439.3		57176.5	49325.1	25772	43830.1	37508.6	14564.9	76114.4	291954	32053.5	30544.9	38361.1	80598.8	0.465374	0.3948
A0A7S5C5L5	IGH c2307_heavy_IGHV1-2_IGHD6-19_IGHJ6 (Fragment)		50157.9			115472	75568.9	120720	90479.7	97104.5	104133	121929	241648	60856	43245.7	111486	0.811579	0.5968
A0A7S5C5Q0	IGH c3574_heavy_IGHV3-23_IGHD4-17_IGHJ4 (Fragment)		87976	48729.2	66466.7	89236.5	66567.6	85385.8	74060.3	58592.2	98232.9	70912.7	96115.1	42291	50510.6	69442.4	1.0665	0.6999
A0A7S5C661	IGH c3844_heavy_IGHV3-74_IGHD6-19_IGHJ4 (Fragment)		48214.6	33495.3	23734.1	77133.8	14628.8	54289.2	41916	32457.1	25599.6	30503.7	131574	38083.4		51643.6	0.81164	0.6515
A0A7S5C6S8	IGH c3220_heavy_IGHV3-49_IGHD2-15_IGHJ3 (Fragment)		85547.5	14338.7	63964.1		37166.1	70167.3	54236.7	52064.6	155209	93794.8	51140.1	89572.9	27508.5	78215	0.693432	0.3333
A0A7S5C706	IGH c3505_heavy_IGHV3-72_IGHD4-23_IGHJ6 (Fragment)		43281	24402.9	25108.2	35510.8	17184.5	27631.2	28853.1	58052.6	70811.4	37233.5	31796	24802.3	13816.2	39418.7	0.731965	0.2905
A0A7S5C773	IGH c3955_heavy_IGHV4-39_IGHD3-10_IGHJ4 (Fragment)		72504.9	71357.2	274832	96918.9	73731.5	153040	123731	51642.3	72286.9	25005.7	199038	64134.8	21844.5	72325.4	1.71075	0.2519
A0A7S5ETM0	IGH c721_heavy_IGHV4-39_IGHD3-10_IGHJ4 (Fragment)			39557.4		56918.1	14107.6	36868.8	36863		28371.3	84162.6	37009.5	45823.1	19507.1	42974.7	0.857783	0.693
A0A7S5ETN5	IGH c796_heavy_IGHV3-48_IGHD1-14_IGHJ4 (Fragment)		56813.2	55035	91982.5	55254.9	42028.3	52946.5	59010.1	42033.9	42361.5	55229	58388.8	61844.6		51971.6	1.13543	0.4308
A0A7S5ETW5	IGH c1201_heavy_IGHV3-33_IGHD6-19_IGHJ4 (Fragment)		63135	75614.8		20707.1	45768	143870	69819		48448.8	18502.8	52452.8	51259.9		42666.1	1.63641	0.3044
A0A7S5EU47	IGH c1576_heavy_IGHV4-34_IGHD4-17_IGHJ6 (Fragment)		17692.8	30045.8	8454.66	39516.9	13442.1	44057.1	25534.9	23198.7	45257.3	23979.8	65503.2	30521.8	13501.9	33660.4	0.758602	0.4221
A0A7S5EU57	IGH c435_heavy_IGHV4-4_IGHD3-10_IGHJ2 (Fragment)		12250.9	21407.7			12009	28832.8	18625.1	11029.7	11735.4	186966	34061.6	16826.1	12028.4	45441.2	0.409873	0.4753
A0A7S5EU94	IGH c585_heavy_IGHV3-33_IGHD4-4_IGHJ4 (Fragment)		93045.1	142358		27608.9	107482	103806	94860		108714		125112	108124	97508.9	109865	0.863425	0.5139
A0A7S5EU96	IGH c1816_heavy_IGHV1-69_IGHD3-10_IGHJ3 (Fragment)		50645	73476.6		64555.5	48501.3	81154.9	63666.7	61173.9	125592	46146.3	118645		47915.9	79894.6	0.796883	0.4079
A0A7S5EU99	IGH c600_heavy_IGHV3-48_IGHD3-16_IGHJ4 (Fragment)		61402.5	10669.6	16928.2	11871.1	6282.04	23973.6	21854.5	16117.4	58654.4	30483.1	9977.79	13777.2	47231	29373.5	0.744022	0.5313
A0A7S5EUQ6	IGH c62_heavy_IGHV4-34_IGHD3-10_IGHJ6 (Fragment)		15871.8	46638.8	25399.9	32169.5	15618	61084.1	32797	25150.4	60142.8	43007.5	45584.2	32382.7	35176.1	40240.6	0.815023	0.4224
A0A7S5EUS4	IGH c1290_heavy_IGHV3-20_IGHD5-5_IGHJ4 (Fragment)		14801.5		18625	56808.8	16154	31913	27660.5	33232.9	83998	26850.7		35768.7	77297.9	51429.6	0.537831	0.1378
A0A7S5EUT0	IGH c2626_heavy_IGHV3-48_IGHD6-13_IGHJ4 (Fragment)		73199.7	129799	76149.7	101583	104773	175182	110114	80341.9	128692	85231.7	99923.5	88651.3	38315	86859.2	1.26773	0.2636
A0A7S5EUU9	IGH c1395_heavy_IGHV4-59B_IGHD5-24_IGHJ5 (Fragment)			15101.4	5634.86	8635.03	6570.97	15598.6	10308.2	7243.49	18108.8	91415.5	18384.6	22025	12118.3	28215.9	0.365331	0.2421
A0A7S5EV21	IGH c2986_heavy_IGHV3-74_IGHD4-23_IGHJ4 (Fragment)		141607	157517	91447.7	158250	90231.8	520396	193242	91807.2	159519	155664	183792	131799	52097.3	129113	1.49668	0.3782
A0A7S5EV37	IGH c512_heavy_IGHV1-69_IGHD3-22_IGHJ3 (Fragment)			20489.5	13430.7		15536.5	48441.1	24474.5		65638.1	29851	54622.2	21618.7	53517.2	45049.4	0.54328	0.1243
A0A7S5EVA8	IGH c767_heavy_IGHV3-7_IGHD5-5_IGHJ4 (Fragment)		16817.5	52122.5	19610.7		11457.3	26538.4	25309.3	20840.6	22999.8	22979.6	55679.9	23235.8	10708.3	26074	0.970671	0.9372
A0A7S5EVF2	IGH c917_heavy_IGHV2-70_IGHD1-26_IGHJ4 (Fragment)		20865.4			46498.5	4684.69	21409.6	23364.5	14402	20232.4	8701.39		24841.1	5939.14	14823.2	1.57621	0.3517
A0A7S5EVF5	IGH c3481_heavy_IGHV3-73_IGHD3-10_IGHJ5 (Fragment)		7695370	2024750	1029220	1451900	736292	1398670	2389367	947024	1299020	2080980	2362580	1408470	822205	1.48671e+06	1.60715	0.433
A0A7S5EVI8	IGH c2325_heavy_IGHV1-69_IGHD3-22_IGHJ4 (Fragment)		343057	206159	280061	321881	257899	611363	336737	288426	747181	448419	504383	291790	177214	409569	0.822174	0.4895
A0A7S5EVR2	IGH c2565_heavy_IGHV3-43_IGHD3-16_IGHJ3 (Fragment)		57634.3	65690.1	38169.8	72382.5	47066.7	56493.1	56239.4	67760.5	66715.3	125575	63092.8	40525.4	14856.6	63087.6	0.89145	0.6749
A0A7S5EVS2	IGH c3886_heavy_IGHV3-15_IGHD2-15_IGHJ4 (Fragment)		80584.2	157109	60471.5	138626	241329	132599	135120	122361	111677	204393	180675	150209	72199.7	140252	0.963404	0.8781
A0A7S5EVT8	IGH c1337_heavy_IGHV3-11_IGHD4-23_IGHJ4 (Fragment)		448092	417351	394024	424515	358324	583009	437552	323041	607477	242874	569063	423644	362123	421370	1.0384	0.8119
A0A7S5EW03	IGH c2865_heavy_IGHV3-21_IGHD5-12_IGHJ4 (Fragment)		403379	389333	185522	533329	186447	608115	384354	210092	497205	415750	281673	412783	222446	339992	1.13048	0.6166
A0A7S5EW07	IGH c1592_heavy_IGHV1-2_IGHD6-19_IGHJ4 (Fragment)		72016.4	12606.8		50730.5	27173.5	124078	57321	21534.8	5460.87	18961.6	7593.73			13387.8	4.2816	0.0909
A0A7S5EW51	IGH c3030_heavy_IGHV4-34_IGHD4-11_IGHJ6 (Fragment)			40961.5		9539.94	18703.3	55497.7	31175.6	33747.8	57696.4	30366.1	86485	107409	40485.8	59365	0.525151	0.1557
A0A7S5EWG0	IGH c1933_heavy_IGHV3-33_IGHD2-15_IGHJ5 (Fragment)		430300	640399	860896	1176580	415070	1373040	816048	530518	757324	660682	761492	578873	625273	652360	1.25092	0.3473
A0A7S5EWG7	IGH c2072_heavy_IGHV3-48_IGHD6-19_IGHJ4 (Fragment)		22292.9	17675.4	8999.52	39776.7	20675.3	14916.4	20722.7	11461.7	55496.1	24276.6	21074.8	28589.9	14834.3	25955.6	0.798391	0.513
A0A7S5EWH9	IGH c468_heavy_IGHV3-11_IGHD6-25_IGHJ4 (Fragment)		86709.5	128875	68454.5	171313	156475	135791	124603	81583.1	143116	97879.4	130145	89323.8	47755.1	98300.4	1.26757	0.2492
A0A7S5EWP2	IGH c678_heavy_IGHV3-23_IGHD6-19_IGHJ6 (Fragment)		117220	118752	59280.1	163365	78859	669681	201193	85694.6	127462	94347.3		117959	55178.9	96128.4	2.09296	0.3453
A0A7S5EWS1	IGH c768_heavy_IGHV3-48_IGHD4-17_IGHJ3 (Fragment)		170884	227606	130974	338569	90455.6	536197	249114	313831	206774	192006	189831	169726	92824.8	194165	1.283	0.4712
A0A7S5EWV1	IGH c858_heavy_IGHV5-51_IGHD3-10_IGHJ5 (Fragment)		68939.5	164330	43950	233603	31933.7	98324.4	106847	33388.1	80297.9	19734.7	40375.2	36141.8	28787	39787.4	2.68544	0.0696
A0A7S5EWY8	IGH c2657_heavy_IGHV3-21_IGHD3-9_IGHJ6 (Fragment)		19663.8	40440	28715.8	96398	25084.7	61065.2	45227.9	29136.1	45779	18910	58759.4	40209.1	27521.2	36719.1	1.23173	0.5351
A0A7S5EX40	IGH c1173_heavy_IGHV3-49_IGHD1-1_IGHJ6 (Fragment)		117134	95383.4	93059.8	83424.2	84984.2	162895	106147	66370	101244	109209	78228.5	89973.7	79071.8	87349.5	1.2152	0.2084
A0A7S5EX56	IGH c1233_heavy_IGHV3-33_IGHD5-5_IGHJ4 (Fragment)		36046.3	34606.7			8228.59	25829.6	26177.8	38766.3	19249.8	14479.3	73346.4	35586.9		36285.7	0.721435	0.4629
A0A7S5EXC5	IGH c2099_heavy_IGHV5-51_IGHD4-23_IGHJ6 (Fragment)		13015.5	44707.1	16430.7	56753.6	54298.8	25930.6	35189.4	11020.8	18848.2	54619.1	36749.3	17020.3	13288.4	25257.7	1.39322	0.3659
A0A7S5EXC7	IGH c1488_heavy_IGHV3-23_IGHD6-13_IGHJ4 (Fragment)		114936	211021	393216	288399	196836	675530	313323	197499	274510	109040	242860	163226	72300	176572	1.77447	0.1507
A0A7S5EXI0	IGH c1683_heavy_IGHV1-2_IGHD3-9_IGHJ4 (Fragment)		77295.2	94991.8		75824.1	29797.4	118472	79276.1	46083	75834.6	78237.2	97949.5	65548.1	28008.7	65276.8	1.21446	0.4394
A0A7S5EXJ0	IGH c1728_heavy_IGHV5-51_IGHD1-26_IGHJ3 (Fragment)		29153.7	49505.6		581948	24131.9	45708.5	146090	7054.64	41682.2	16849	30414.3	25873.7	34660.3	26089	5.59966	0.2546
A0A7S5EXJ8	IGH c1758_heavy_IGHV3-33_IGHD3-16_IGHJ6 (Fragment)		7023.87	9615.81		6398.77	6875.82	9778.16	7938.49		14711.3	9069.07		10690.5	28497.5	15742.1	0.504284	0.0896
A0A7S5EXP5	IGH c1968_heavy_IGHV3-7_IGHD3-16_IGHJ6 (Fragment)		22190.5	70395.8	24673.1	29448.9	63317.1	58348.1	44728.9	40607.7	50431.1	54485.7	38547.6	28757.4	17855.3	38447.5	1.16338	0.56
A0A7S5EXV1	IGH c2834_heavy_IGHV4-34_IGHD2-21_IGHJ5 (Fragment)			160831	120064		111256	236207	157090	207016	109525	145974	245093			176902	0.888003	0.651
A0A7S5EXZ6	IGH c4052_heavy_IGHV3-23_IGHD1-26_IGHJ5 (Fragment)		161250	142964	238521	206653	131799	301241	197071	132442	184743	132266	183671	119004	75871.6	138000	1.42806	0.0898
A0A7S5EY06	IGH c2418_heavy_IGHV5-51_IGHD6-13_IGHJ4 (Fragment)		17229.5	25103.3		29072.6		43624.3	28757.4	15316.4	22899.6		23813.5	24059.5		21522.2	1.33617	0.2669
A0A7S5EYC1	IGH c2838_heavy_IGHV1-18_IGHD6-13_IGHJ4 (Fragment)		26441.2	49055.5		56331.8	24093.4	82407	47665.8	11511.5	33788	23299.9	88213.5	3944.62		32151.5	1.48254	0.4225
A0A7S5EYH4	IGH c3854_heavy_IGHV5-51_IGHD3-10_IGHJ3 (Fragment)		63334.8	68991.6	111113	271059	51011	92982.9	109749	37743.8	70434.3	46265.7	46330	63101.8	96391.3	60044.5	1.82779	0.1812
A0A7S5EYI7	IGH c3198_heavy_IGHV3-23_IGHD5-24_IGHJ2 (Fragment)		104125	106014		164152	74902.2	117856	113410	60514.5	81180.7	109307	79485.9	106258	64168.8	83485.8	1.35843	0.0952
A0A7T0LN13	Immunglobulin heavy chain variable region (Fragment)		97458.2	176457	90984.3	86844.7	265889	105492	137188	117846	166369	105179	116793	135348	32806.4	112390	1.22064	0.4859
A0A7T0LN82	Immunglobulin lambda chain variable region (Fragment)		154279	265844	122608	213978	69898.6	370168	199463	92405	233661	109699	292558	187107	89922.3	167559	1.1904	0.5811
A0A7T0LNB3	Immunglobulin heavy chain variable region (Fragment)		67501.2	70847.3	26872.1	52465	72028.6	106012	65954.4	30423.8	83064.3	34837.7	52759.9	87826.2	23739.8	52108.6	1.26571	0.392
A0A7T0LNG9	Immunglobulin kappa chain variable region (Fragment)		22657.9	7184.56	6754.82	17890	11405.2		13178.5	29339.2	30740.1	6475.72	27651	23899.3	11046.7	21525.3	0.612232	0.1571
A0A7T0LNL2	Immunglobulin kappa chain variable region (Fragment)		31821.3	37991.6	26566	42733.2	38069.8	39120.6	36050.4	78672.4	28188.9	23620.4	42312.2	38483.7	38439	41619.4	0.866192	0.5175
A0A7T0LNQ4	Immunglobulin heavy chain variable region (Fragment)			25550.2		102531	30975.5	40008	49766.2	51700.8	41088.5	42133.8	16891	45697.1		39502.2	1.25983	0.5664
A0A7T0LPH9	Immunglobulin lambda chain variable region (Fragment)		39291.8	72415.8		17340.3	27914.5	88052	49002.9	29737.5	96184.1	31750.6	47444.8	25312.4	10257.2	40114.4	1.22158	0.6363
A0A7T0PWU2	Immunglobulin heavy chain variable region (Fragment)		118311	97615.8	47316	299487	56009.4	159085	129637	63058.7	118276	79693.5	121233	110300	50663.4	90537.4	1.43186	0.3496
A0A7T0PWX7	Immunglobulin heavy chain variable region (Fragment)		47794.2	48416.6			20778.5	27160.9	36037.6	46074.3	55238.2	52220.5	110827	47845.9	12862.4	54178.1	0.665169	0.3204
A0A7T0PXM4	Immunglobulin kappa chain variable region (Fragment)		26329.1	74615.1	71795.8	84563.6	84244.6	91664.9	72202.2	63996.6	95297.1	29982	50093.4	57680	50458.6	57917.9	1.24663	0.2998
A0A7T0PXT4	Immunglobulin heavy chain variable region (Fragment)		364881	345753	379250	324185	182409	454036	341752	352000	432935	180760	296047	406052	243654	318575	1.07275	0.6764
A0A7T0PY07	Immunglobulin kappa chain variable region (Fragment)		201283	227593	118783	380243	151861	216884	216108	214557	245946	243459	250539	297768	201794	242344	0.891741	0.5201
A0A7T0PYL3	Immunglobulin heavy chain variable region (Fragment)		164650	80022.6	94191.4	198038	130377	154992	137045	139973	156360	104133	133498	129382	66929.2	121713	1.12597	0.5082
A0A7U3L8N1	MHC class I antigen	HLA-A	125690	161401	366611	1469450	194088	335883	442187	272704	165658	127313	60464.8	1294260	81795.5	333699	1.32511	0.7121
A0A804F6T5	Pyruvate kinase	PKM	1983840	12353100	2233370	1019180	2284130	2253540	3687860	1215340	758335	1116650	582042	2474200	1151720	1.21638e+06	3.03183	0.1917
A0A804HHX0	Seipin	BSCL2			23524.1	21801.6	20082.5	23794.9	22300.8	34520.4	25270	26689.9	8454.04	17539.1	29316.8	23631.7	0.94368	0.7879
A0A804HIE8	Dedicator of cytokinesis 9	DOCK9	30857.4	22626.7	32151.7	11348.4	23278.7	30675.7	25156.4	32504.5	16392.8	17570.3	19219.9	16490.3	28726	21817.3	1.15305	0.4563
A0A804HIH4	GNAS complex locus	GNAS	65969.5	42380.8	109175	168402	72833.3		91752.1	90803.1	105488	34473.6	54332	73862.6	64905.8	70644.2	1.29879	0.3808
A0A804HII9	Actinin alpha 1	ACTN1	358365	101902	85849.3	28127.6	81546.4	165662	136909	78622.3	52002.8	164782	70354.8	51171.9	14995.1	71988.1	1.90182	0.2409
A0A804HJ86	Ubiquitin-like modifier-activating enzyme 5	UBA5	41268.4	33787	55508.4	48666	34295.8	26471.9	39999.6	37983.8	29273.7	34688.8	45314.4	90361.3	65727.1	50558.2	0.791159	0.3361
A0A804HJG7	Cytoplasmic linker associated protein 2	CLASP2	114587	83119.9	122914	119377	99187.4	95820.3	105834	83514.7	82297.3	111160	112161	96024.5	80382.6	94256.7	1.12283	0.213
A0A804HJX3	Tousled like kinase 2	TLK2		64076.7	29590.1		49017.1	29901.3	43146.3	44911.5	35456.5	88469.9		47022.2	35480.3	50268.1	0.858324	0.61
A0A804HJX8	HECT domain E3 ubiquitin protein ligase 4	HECTD4	65300.7	40682.5	65960.4	45422.6	60982.2	73873.5	58703.7	83040.6	89341.5	90104.8	55496	31392.9	65931.7	69217.9	0.848099	0.353
A0A804HKE7	Microtubule-associated protein	MAP4	33412.7	21428	25777.5	48615.9	31369.8	22444.7	30508.1	63559.3	31790.6	29056.2	24239.9	42391.1	78947.9	44997.5	0.677995	0.1693
A0A804HL02	methylcrotonoyl-CoA carboxylase	MCCC2		48601.4	51042.6		32328.9	22427.1	38600	47272.6	81655.2	31310.4		46973		51802.8	0.745133	0.3357
A0A8C8KBL6	Integrin subunit alpha 6	ITGA6	3508.8	1812.96		10786.9	2955.38	3172.87	4447.38	2197.16	4912.8	18139.6	5310		1959.16	6503.74	0.683819	0.5614
A0A8D9IGR0	mRNA (Fragment)	IGHV3-9	1649680	824138	2955460	1254520	1226540	3695680	1.93434e+06	1634450	3275150	2047650	2822190	2503240	1556970	2.30661e+06	0.838606	0.5062
A0A8D9MM72	mRNA (Fragment)	IGHV3-21	1772490	2379230	2795530	2910140	1850960	3600300	2.55144e+06	1424100	2334780	2738440	2309090	1931800	1412040	2.02504e+06	1.25995	0.1723
A0A8F8XCX9	MHC class II antigen	HLA-DPB1	337549	360278	636130	152942	452943	532951	412132	3500180	1066870	1050220	367293	669703	1365590	1.33664e+06	0.308334	0.0725
A0A8I5KNT9	Arginyl-tRNA--protein transferase 1	ATE1	160095	189307	185675	146094	425838	208001	219168	150355	223201	94088.7	182591	104283	297598	175353	1.24987	0.4249
[truncated: 9,836 more rows]
